# Supplementary material for: In Silico evaluation and identification of fungi capable of producing endo-inulinase enzyme
Source: PLoS One. 2018 Jul 12;13(7):e0200607. doi: 10.1371/journal.pone.0200607 (PMC6042768; doi:10.1371/journal.pone.0200607)
Supplement: S1 Dataset — 3D models were generated from sequences retrieved from the non-redundant protein sequence database using SWISS-MODEL. (ZIP) [file pone.0200607.s001.zip]

Archive with 62 entries (61 files):
- Homology_Models/
- Homology_Models/3SC7.jpg
- Homology_Models/Acalidoustusp1m1.jpg
- Homology_Models/Acalidoustusp2m2.jpg
- Homology_Models/Afischerip1m2.jpg
- Homology_Models/Afumigatusp1m1.jpg
- Homology_Models/Afumigatusp2m1.jpg
- Homology_Models/Alentulusp1m2.jpg
- Homology_Models/Anigerp10m1.jpg
- Homology_Models/Anigerp1m1.jpg
- Homology_Models/Anigerp2m1.jpg
- Homology_Models/Anigerp3m1.jpg
- Homology_Models/Anigerp4m1.jpg
- Homology_Models/Anigerp5m1.jpg
- Homology_Models/Anigerp7m1.jpg
- Homology_Models/Anigerp9m1.jpg
- Homology_Models/Arugulosump1m2.jpg
- Homology_Models/Audagawaep1m2.jpg
- Homology_Models/Bcenereap1m1.jpg
- Homology_Models/Bcenereap2m1.jpg
- Homology_Models/Foxysporumhypop1m1.jpg
- Homology_Models/Foxysporumhypop7m1.jpg
- Homology_Models/Foxysporuminup10m1.jpg
- Homology_Models/Foxysporuminup11m1.jpg
- Homology_Models/Foxysporuminup12m1.jpg
- Homology_Models/Foxysporuminup1m1.jpg
- Homology_Models/Foxysporuminup2m1.jpg
- Homology_Models/Foxysporuminup3m1.jpg
- Homology_Models/Foxysporuminup4m1.jpg
- Homology_Models/Foxysporuminup8m1.jpg
- Homology_Models/Foxysporuminup9m1.jpg
- Homology_Models/Foxyspruminup5m1.jpg
- Homology_Models/Foxyspruminup6m1.jpg
- Homology_Models/Foxyspruminup7m1.jpg
- Homology_Models/Mphaseolinap1m1.jpg
- Homology_Models/Omaiusp1m1.jpg
- Homology_Models/Pbrasilianp1m2.jpg
- Homology_Models/Pseudogymnoascusp1m2.jpg
- Homology_Models/Pseudogymnoascusp2m1.jpg
- Homology_Models/Pseudogymnoascusp3m2.jpg
- Homology_Models/Pseudogymnoascusp4m2.jpg
- Homology_Models/Psubrubescens.p1m1.jpg
- Homology_Models/Psubrubescensp2.jpg
- Homology_Models/Psubrubescensp3.jpg
- Homology_Models/Pyrenochaetap1m1.jpg
- Homology_Models/Schartarump18m2.jpg
- Homology_Models/Schartarump1m1.jpg
- Homology_Models/Schartarump2m1.jpg
- Homology_Models/Schartarump3m2.jpg
- Homology_Models/Schartarump4m2.jpg
- Homology_Models/Schartarump5m2.jpg
- Homology_Models/Schartarump6m2.jpg
- Homology_Models/Schartarump7m1.jpg
- Homology_Models/Schlorohalonatap1m1.jpg
- Homology_Models/Schlorohalonatap2m2.jpg
- Homology_Models/Tcellulolyticusp1m2.jpg
- Homology_Models/Tcellulolyticusp2m1.jpg
- Homology_Models/Tislandicusp1m1.jpg
- Homology_Models/Tpurpureogenusp1m1.jpg
- Homology_Models/Tstipitatusp1m1.jpg
- Homology_Models/Tveeruculusp2m1.jpg
- Homology_Models/Tverruculusp1m1.jpg
