# Supplementary material for: In Silico evaluation and identification of fungi capable of producing endo-inulinase enzyme
Source: PLoS One. 2018 Jul 12;13(7):e0200607. doi: 10.1371/journal.pone.0200607 (PMC6042768; doi:10.1371/journal.pone.0200607)
Supplement: S2 Dataset — (ZIP) [file pone.0200607.s002.zip]

Archive with 60 entries (59 files):
- Abinitio_Models/
- Abinitio_Models/ACP1.jpg
- Abinitio_Models/AFP1.jpg
- Abinitio_Models/AFP2.jpg
- Abinitio_Models/AFSP1.jpg
- Abinitio_Models/ALP1.jpg
- Abinitio_Models/ANP1.jpg
- Abinitio_Models/ANP10.jpg
- Abinitio_Models/ANP2.jpg
- Abinitio_Models/ANP3.jpg
- Abinitio_Models/ANP4.jpg
- Abinitio_Models/ANP5.jpg
- Abinitio_Models/ANP7.jpg
- Abinitio_Models/ANP9.jpg
- Abinitio_Models/ARP1.jpg
- Abinitio_Models/BCP1.jpg
- Abinitio_Models/BCP2.jpg
- Abinitio_Models/FOHP1.jpg
- Abinitio_Models/FOHP2.jpg
- Abinitio_Models/FOP1.jpg
- Abinitio_Models/FOP10.jpg
- Abinitio_Models/FOP11.jpg
- Abinitio_Models/FOP12.jpg
- Abinitio_Models/FOP2.jpg
- Abinitio_Models/FOP3.jpg
- Abinitio_Models/FOP4.jpg
- Abinitio_Models/FOP5.jpg
- Abinitio_Models/FOP6.jpg
- Abinitio_Models/FOP7.jpg
- Abinitio_Models/FOP8.jpg
- Abinitio_Models/FOP9.jpg
- Abinitio_Models/MPP1.jpg
- Abinitio_Models/OMP1.jpg
- Abinitio_Models/PBP1.jpg
- Abinitio_Models/PBP2.jpg
- Abinitio_Models/PCP1.jpg
- Abinitio_Models/PGP1.jpg
- Abinitio_Models/PGP3.jpg
- Abinitio_Models/PGP4.jpg
- Abinitio_Models/PNP1.jpg
- Abinitio_Models/PSR1.jpg
- Abinitio_Models/PSR2.jpg
- Abinitio_Models/PSR3.jpg
- Abinitio_Models/SCHP1.jpg
- Abinitio_Models/SCHP2.jpg
- Abinitio_Models/SCP1.jpg
- Abinitio_Models/SCP18.jpg
- Abinitio_Models/SCP2.jpg
- Abinitio_Models/SCP3.jpg
- Abinitio_Models/SCP4.jpg
- Abinitio_Models/SCP5.jpg
- Abinitio_Models/SCP6.jpg
- Abinitio_Models/SCP7.jpg
- Abinitio_Models/TCP1.jpg
- Abinitio_Models/TCP2.jpg
- Abinitio_Models/TIP1.jpg
- Abinitio_Models/TPP1.jpg
- Abinitio_Models/TSP1.jpg
- Abinitio_Models/TVP1.jpg
- Abinitio_Models/TVP2.jpg
