# Supplementary material for: In Silico evaluation and identification of fungi capable of producing endo-inulinase enzyme
Source: PLoS One. 2018 Jul 12;13(7):e0200607. doi: 10.1371/journal.pone.0200607 (PMC6042768; doi:10.1371/journal.pone.0200607)
Supplement: S3 Dataset — (ZIP) [file pone.0200607.s003.zip]

Archive with 63 entries (62 files):
- PROSA/
- PROSA/3SC7.png
- PROSA/A calidoustus p1m1 .png
- PROSA/A calidoustus p2m2 .png
- PROSA/A fischeri p1m2.png
- PROSA/A fumigatus p1m1.png
- PROSA/A fumigatus p2m1.png
- PROSA/A lentulus p1m2.png
- PROSA/A niger p10m1.png
- PROSA/A niger p1m1.png
- PROSA/A niger p2m1.png
- PROSA/A niger p3m1.png
- PROSA/A niger p4m1.png
- PROSA/A niger p5m1.png
- PROSA/A niger p7m1.png
- PROSA/A niger p9m1.png
- PROSA/A rugulosus p1m1.png
- PROSA/B cenerea p1m1.png
- PROSA/B cenerea p2m1.png
- PROSA/F oxysporum hypo p1m1.png
- PROSA/F oxysporum hypo p7m1.png
- PROSA/F oxysporum inu p10m1.png
- PROSA/F oxysporum inu p11m1.png
- PROSA/F oxysporum inu p12m1.png
- PROSA/F oxysporum inu p1m1.png
- PROSA/F oxysporum inu p2m1.png
- PROSA/F oxysporum inu p3m1.png
- PROSA/F oxysporum inu p4m1.png
- PROSA/F oxysporum inu p5m1.png
- PROSA/F oxysporum inu p6m1.png
- PROSA/F oxysporum inu p7m1.png
- PROSA/F oxysporum inu p8m1.png
- PROSA/F oxysporum inu p9m1.png
- PROSA/Legend.tiff
- PROSA/M phaseolina p1m1.png
- PROSA/O maius p1m2.png
- PROSA/P brasilianum p1m2.png
- PROSA/P nordicum p1m1.png
- PROSA/PROSA_P_subrubescens_p1m1.tiff
- PROSA/PROSA_P_subrubescens_p2m1.tiff
- PROSA/PROSA_P_subrubescens_p3m2.tiff
- PROSA/Pseudogymnoascus p1m2.png
- PROSA/Pseudogymnoascus p2m1.png
- PROSA/Pseudogymnoascus p3m2.png
- PROSA/Pseudogymnoascus p4m2.png
- PROSA/Pyrenochaeta p1m1.png
- PROSA/S chartarum p18m2.png
- PROSA/S chartarum p1m1.png
- PROSA/S chartarum p2m1.png
- PROSA/S chartarum p3m2.png
- PROSA/S chartarum p4m2.png
- PROSA/S chartarum p5m2.png
- PROSA/S chartarum p6m2.png
- PROSA/S chartarum p7m1.png
- PROSA/S chlorohalonatap1m1.png
- PROSA/S chlorohalonatap2m2.png
- PROSA/T cellulolyticus p1m2.png
- PROSA/T cellulolyticus p2m1.png
- PROSA/T islandicus p1m1.png
- PROSA/T purpureogenus p1m1.png
- PROSA/T stipitatus p1m1.png
- PROSA/T verruculosus p1m1.png
- PROSA/T verruculosus p2m2.png
