# Supplementary material for: In Silico evaluation and identification of fungi capable of producing endo-inulinase enzyme
Source: PLoS One. 2018 Jul 12;13(7):e0200607. doi: 10.1371/journal.pone.0200607 (PMC6042768; doi:10.1371/journal.pone.0200607)
Supplement: S4 Dataset — (ZIP) [file pone.0200607.s004.zip]

Archive with 63 entries (62 files):
- verify_3d/
- verify_3d/A calidoustus p1 m1.tiff
- verify_3d/A calidoustus p2 m2.tiff
- verify_3d/A fischeri NRRL 181 p1 m2.tiff
- verify_3d/A rugulosus p1 m1.tiff
- verify_3d/A udagawae p1 m2.tiff
- verify_3d/A. fumigatus af293 p1m1.tiff
- verify_3d/A. fumigatus z5 p2m1.tiff
- verify_3d/A. lentulus p1m2.tiff
- verify_3d/A. niger CBS 513.88 inu p7 m1.tiff
- verify_3d/A. niger inu p10 m1.tiff
- verify_3d/A. niger inu p2 m1.tiff
- verify_3d/A. niger inu p3 m1.tiff
- verify_3d/A. niger inu p4m1.tiff
- verify_3d/A. niger inu p5m1.tiff
- verify_3d/A. niger inu p9 m1.tiff
- verify_3d/A. niger p1m1.tiff
- verify_3d/B. cinerea B05.10 p2 m1.tiff
- verify_3d/B. cinerea BcDw1 p1 m1.tiff
- verify_3d/F oxysporum FOSC 3-a inu p2 m1.tiff
- verify_3d/F oxysporum Fo47 inu p1 m1.tiff
- verify_3d/F oxysporum f. sp. HDV247, f. sp. raphani 54005 inu p3 m1.tiff
- verify_3d/F oxysporum f. sp. cubense tropical race 4 54006 inu p6 m1.tiff
- verify_3d/F oxysporum f. sp. raphani inu p5 m1.tiff
- verify_3d/F oxysporum f. sp. vasinfectum 25433 inu p4 m1.tiff
- verify_3d/F oxysporum inu p10 m1.tiff
- verify_3d/F oxysporum inu p11 m1.tiff
- verify_3d/F oxysporum inu p12 m1.tiff
- verify_3d/F oxysporum inu p13 m1.tiff
- verify_3d/F oxysporum inu p14 m1.tiff
- verify_3d/F oxysporum inu p8 m1.tiff
- verify_3d/F oxysporum inu p9 m1.tiff
- verify_3d/Fusarium oxysporum Fo5176 Hypo p1 m1.tiff
- verify_3d/Fusarium oxysporum Fo5176 Hypo p7 m1.tiff
- verify_3d/M. phaseolina MS6 p1 m1.tiff
- verify_3d/Odiodendron maius Zn p1 m2.tiff
- verify_3d/P. brasilianum  p1 m2.tiff
- verify_3d/P. nordicum  p1 m1.tiff
- verify_3d/Pseudogymnoascus sp. VKMF-3775 p1 m2.tiff
- verify_3d/Pseudogymnoascus sp. VKMF-3775 p3 m2.tiff
- verify_3d/Pseudogymnoascus sp. VKMF-4515 (FW-2607) p2 m1.tiff
- verify_3d/Pseudogymnoascus sp. WSF 3629 p4 m2.tiff
- verify_3d/Pyrenochaeta sp. DS3sAY3a  p1 m1.tiff
- verify_3d/Stachybotrys chartarum IBT 40288 p18 m2.tiff
- verify_3d/Stachybotrys chartarum IBT 40288 p2 m1.tiff
- verify_3d/Stachybotrys chartarum IBT 40288 p6 m2.tiff
- verify_3d/Stachybotrys chartarum IBT 40293 p 4m 2.tiff
- verify_3d/Stachybotrys chartarum IBT 40293 p3m2.tiff
- verify_3d/Stachybotrys chartarum IBT 7711 p1 m1.tiff
- verify_3d/Stachybotrys chartarum IBT 7711 p5 m2.tiff
- verify_3d/Stachybotrys chartarum IBT 7711 p7 m1.tiff
- verify_3d/Stachybotrys chlorohalonata IBT 40285 p1 m1.tiff
- verify_3d/Stachybotrys chlorohalonata IBT 40285 p2 m2.tiff
- verify_3d/T cellulolyticus inu p2 m1.tiff
- verify_3d/T stipitatus  p1 m1.tiff
- verify_3d/T. cellulolyticus p1 m2.tiff
- verify_3d/T. islandicus  p1 m1.tiff
- verify_3d/T. purpureogenus p1m1.tiff
- verify_3d/T. verruculosus p1 m1.tiff
- verify_3d/T. verruculosus p2 m2.tiff
- verify_3d/verify3d_P_subrubescens_p1m1.tiff
- verify_3d/verify3d_P_subrubescens_p2m1.tiff
- verify_3d/verify3d_P_subrubescens_p3m2.tiff
