# Supplementary material for: In Silico evaluation and identification of fungi capable of producing endo-inulinase enzyme
Source: PLoS One. 2018 Jul 12;13(7):e0200607. doi: 10.1371/journal.pone.0200607 (PMC6042768; doi:10.1371/journal.pone.0200607)
Supplement: S5 Dataset — The plots were generated through PROCHECK analysis. (ZIP) [file pone.0200607.s005.zip]

Archive with 63 entries (62 files):
- Ramachandranplots/
- Ramachandranplots/3SC7.tiff
- Ramachandranplots/ACP1.tiff
- Ramachandranplots/ACP2.tiff
- Ramachandranplots/AFP1.tiff
- Ramachandranplots/AFP2.tiff
- Ramachandranplots/AFSP1.tiff
- Ramachandranplots/ALP1.tiff
- Ramachandranplots/ANP1.tiff
- Ramachandranplots/ANP10.tiff
- Ramachandranplots/ANP2.tiff
- Ramachandranplots/ANP3.tiff
- Ramachandranplots/ANP4.tiff
- Ramachandranplots/ANP5.tiff
- Ramachandranplots/ANP7.tiff
- Ramachandranplots/ANP9.tiff
- Ramachandranplots/ARP1.tiff
- Ramachandranplots/AUP1.tiff
- Ramachandranplots/BCP1.tiff
- Ramachandranplots/BCP2.tiff
- Ramachandranplots/FOHP1.tiff
- Ramachandranplots/FOHP7.tiff
- Ramachandranplots/FOP1.tiff
- Ramachandranplots/FOP10.tiff
- Ramachandranplots/FOP11.tiff
- Ramachandranplots/FOP12.tiff
- Ramachandranplots/FOP2.tiff
- Ramachandranplots/FOP3.tiff
- Ramachandranplots/FOP4.tiff
- Ramachandranplots/FOP5.tiff
- Ramachandranplots/FOP6.tiff
- Ramachandranplots/FOP7.tiff
- Ramachandranplots/FOP8.tiff
- Ramachandranplots/FOP9.tiff
- Ramachandranplots/MPP1.tiff
- Ramachandranplots/OMP1.tiff
- Ramachandranplots/PBP1.tiff
- Ramachandranplots/PCP1.tiff
- Ramachandranplots/PGP1.tiff
- Ramachandranplots/PGP2.tiff
- Ramachandranplots/PGP3.tiff
- Ramachandranplots/PGP4.tiff
- Ramachandranplots/PNP1.tiff
- Ramachandranplots/PSP1.tiff
- Ramachandranplots/PSP2.tiff
- Ramachandranplots/PSP3.tiff
- Ramachandranplots/SCHP1.tiff
- Ramachandranplots/SCHP2.tiff
- Ramachandranplots/SCP1.tiff
- Ramachandranplots/SCP18.tiff
- Ramachandranplots/SCP2.tiff
- Ramachandranplots/SCP3.tiff
- Ramachandranplots/SCP4.tiff
- Ramachandranplots/SCP5.tiff
- Ramachandranplots/SCP6.tiff
- Ramachandranplots/SCP7.tiff
- Ramachandranplots/TCP1.tiff
- Ramachandranplots/TCP2.tiff
- Ramachandranplots/TIP1.tiff
- Ramachandranplots/TPP1.tiff
- Ramachandranplots/TSP1.tiff
- Ramachandranplots/TVP1.tiff
- Ramachandranplots/TVP2.tiff
