# Supplementary material for: In Silico evaluation and identification of fungi capable of producing endo-inulinase enzyme
Source: PLoS One. 2018 Jul 12;13(7):e0200607. doi: 10.1371/journal.pone.0200607 (PMC6042768; doi:10.1371/journal.pone.0200607)
Supplement: S6 Dataset — (ZIP) [file pone.0200607.s006.zip]

Archive with 62 entries (61 files):
- STRAP/
- STRAP/Acalidoustusp1m1.ps
- STRAP/Acalidoustusp2.ps
- STRAP/Afischerip1.ps
- STRAP/Afumigatusp1.ps
- STRAP/Afumigatusp2.ps
- STRAP/Alentulusp1.ps
- STRAP/Aniger2.ps
- STRAP/Aniger3.ps
- STRAP/Anigerp1.ps
- STRAP/Anigerp10.ps
- STRAP/Anigerp4.ps
- STRAP/Anigerp5.ps
- STRAP/Anigerp7.ps
- STRAP/Anigerp9.ps
- STRAP/Arugulosusp1.ps
- STRAP/Audagawae.ps
- STRAP/Bcenereap1.ps
- STRAP/Bcenereap2.ps
- STRAP/Foxysporumhypop1.ps
- STRAP/Foxysporumhypop7.ps
- STRAP/Foxysporump1.ps
- STRAP/Foxysporump10.ps
- STRAP/Foxysporump11.ps
- STRAP/Foxysporump12.ps
- STRAP/Foxysporump2.ps
- STRAP/Foxysporump3.ps
- STRAP/Foxysporump4.ps
- STRAP/Foxysporump5.ps
- STRAP/Foxysporump6.ps
- STRAP/Foxysporump7.ps
- STRAP/Foxysporump8.ps
- STRAP/Foxysporump9.ps
- STRAP/Mphaseolinap1ps.ps
- STRAP/Omaiusp1.ps
- STRAP/Pbrasilianump1.ps
- STRAP/Pnordicump1.ps
- STRAP/Pseudogymnoascusp1.ps
- STRAP/Pseudogymnoascusp2.ps
- STRAP/Pseudogymnoascusp3.ps
- STRAP/Pseudogymnoascusp4.ps
- STRAP/Pyrenochaetap1.ps
- STRAP/STRAP_Penicillium_Subrubescens.ps
- STRAP/STRAP_Penicillium_Subrubescens2.ps
- STRAP/STRAP_Penicillium_Subrubescens3.ps
- STRAP/Schartarump1.ps
- STRAP/Schartarump18.ps
- STRAP/Schartarump2.ps
- STRAP/Schartarump3.ps
- STRAP/Schartarump4.ps
- STRAP/Schartarump5.ps
- STRAP/Schartarump6.ps
- STRAP/Schartarump7.ps
- STRAP/Schlorohalonatap1.ps
- STRAP/Schlorohalonatap2.ps
- STRAP/Tcellulolyticusp1.ps
- STRAP/Tcellulolyticusp2.ps
- STRAP/Tislandicusp1.ps
- STRAP/Tpurpureogenus.ps
- STRAP/Tstipitatusp1.ps
- STRAP/Tverruculosusp1.ps
- STRAP/Tverruculosusp2.ps
