# Supplementary material for: In Silico evaluation and identification of fungi capable of producing endo-inulinase enzyme
Source: PLoS One. 2018 Jul 12;13(7):e0200607. doi: 10.1371/journal.pone.0200607 (PMC6042768; doi:10.1371/journal.pone.0200607)
Supplement: S8 Dataset — (ZIP) [file pone.0200607.s008.zip]

Archive with 41 entries (30 files):
- Hbondinfo/
- Hbondinfo/3SC7_reference/
- Hbondinfo/3SC7_reference/3SC7_hbond.log
- Hbondinfo/3SC7_reference/3SC7_hbond_0_1K.log
- Hbondinfo/3SC7_reference/3SC7_hbond_9K_10K.log
- Hbondinfo/Acalidoustus_Protein 2/
- Hbondinfo/Acalidoustus_Protein 2/ACP2M2_hbond_log.log
- Hbondinfo/Acalidoustus_Protein 2/ACP2M2_hbond_log_0_1000.log
- Hbondinfo/Acalidoustus_Protein 2/ACP2M2_hbond_log_9000_10000.log
- Hbondinfo/Afumigatus_Protein1/
- Hbondinfo/Afumigatus_Protein1/AFD1_hbond_log.log
- Hbondinfo/Afumigatus_Protein1/AFD1_hbond_log_0_1000.log
- Hbondinfo/Afumigatus_Protein1/AFD1_hbond_log_9000_10000.log
- Hbondinfo/Bcenera_Protein 1/
- Hbondinfo/Bcenera_Protein 1/BCP1M1_hbond.log
- Hbondinfo/Bcenera_Protein 1/BCP1M1_hbond_0_1K.log
- Hbondinfo/Bcenera_Protein 1/BCP1M1_hbond_9K_10K.log
- Hbondinfo/Foxysporum_Hypothetical_Protein1/
- Hbondinfo/Foxysporum_Hypothetical_Protein1/FOHP1M1_HBOND_LOG.log
- Hbondinfo/Foxysporum_Hypothetical_Protein1/FOHP1M1_HBOND_LOG_0_1000.log
- Hbondinfo/Foxysporum_Hypothetical_Protein1/FOHP1M1_HBOND_LOG_9000_10000.log
- Hbondinfo/Mphaseolina_Protein1/
- Hbondinfo/Mphaseolina_Protein1/MPP1M1_hbond.log
- Hbondinfo/Mphaseolina_Protein1/MPP1M1_hbond_0_1000.log
- Hbondinfo/Mphaseolina_Protein1/MPP1M1_hbond_9000_10000.log
- Hbondinfo/Omaius_Protein1/
- Hbondinfo/Omaius_Protein1/OMP1M2_hbond.log
- Hbondinfo/Omaius_Protein1/OMP1M2_hbond_0_1K.log
- Hbondinfo/Omaius_Protein1/OMP1M2_hbond_9_10K.log
- Hbondinfo/Pnordicum_P1/
- Hbondinfo/Pnordicum_P1/PNP1M1_hbond.log
- Hbondinfo/Pnordicum_P1/PNP1M1_hbond_0_1K.log
- Hbondinfo/Pnordicum_P1/PNP1M1_hbond_9K_10K.log
- Hbondinfo/Schartarum_Protein1/
- Hbondinfo/Schartarum_Protein1/SCP1M1_hbond.log
- Hbondinfo/Schartarum_Protein1/SCP1M1_hbond_0_1K.log
- Hbondinfo/Schartarum_Protein1/SCP1M1_hbond_9K_10K.log
- Hbondinfo/Tcellulolyticus_Protein1/
- Hbondinfo/Tcellulolyticus_Protein1/TCP1M2_hbond.log
- Hbondinfo/Tcellulolyticus_Protein1/TCP1M2_hbond_0_1K.log
- Hbondinfo/Tcellulolyticus_Protein1/TCP1M2_hbond_9K_10K.log
