# Supplementary material for: In Silico evaluation and identification of fungi capable of producing endo-inulinase enzyme
Source: PLoS One. 2018 Jul 12;13(7):e0200607. doi: 10.1371/journal.pone.0200607 (PMC6042768; doi:10.1371/journal.pone.0200607)
Supplement: S8 Dataset — (ZIP) [file pone.0200607.s008.zip › Hbondinfo/3SC7_reference/3SC7_hbond.log]

#      Donor      Hydrogen      Acceptor
   TRP40NE1      TRP40HE1     LIG517OBR 
   TRP40NE1      TRP40HE1     LIG517OBT 
   TRP40NE1      TRP40HE1     LIG517OBV 
   TRP40NE1      TRP40HE1     LIG517OBZ 
   TRP40NE1      TRP40HE1     LIG517OCA 
   MET41N        MET41H       LIG517OBT 
   ASN42ND2      ASN42HD21    LIG517OBR 
   ASN42ND2      ASN42HD21    LIG517OBT 
   ASN42ND2      ASN42HD21    LIG517OBP 
   ASN42ND2      ASN42HD21    LIG517OCA 
   ASN42ND2      ASN42HD21    LIG517OCB 
   ASN42ND2      ASN42HD21    LIG517OCD 
   ASN42ND2      ASN42HD21    LIG517OAV 
   GLU43N        GLU43H       LIG517OBT 
   GLU43N        GLU43H       LIG517OCB 
   GLU43N        GLU43H       LIG517OCD 
   GLU43N        GLU43H       LIG517OAV 
   ASN61ND2      ASN61HD21    LIG517OBT 
   ASN61ND2      ASN61HD21    LIG517OBP 
   ASN61ND2      ASN61HD21    LIG517OBV 
   ASN61ND2      ASN61HD21    LIG517OBI 
   ASN61ND2      ASN61HD21    LIG517OBZ 
   ASN61ND2      ASN61HD21    LIG517OCA 
   ASN61ND2      ASN61HD21    LIG517OCB 
   ASN65N        ASN65H       LIG517OBT 
   ASN65N        ASN65H       LIG517OBV 
   ASN65N        ASN65H       LIG517OBW 
   ASN65N        ASN65H       LIG517OBZ 
   ASN65N        ASN65H       LIG517OCA 
   VAL66N        VAL66H       LIG517OBZ 
   TRP67N        TRP67H       LIG517OCA 
   TRP67NE1      TRP67HE1     LIG517OBB 
   GLY68N        GLY68H       LIG517OCA 
  TYR128OH      TYR128HH      LIG517OAY 
  TYR128OH      TYR128HH      LIG517OAZ 
  SER131OG      SER131HG      LIG517OAZ 
  SER131OG      SER131HG      LIG517OBB 
  GLN133NE2     GLN133HE21    LIG517OAY 
  GLN133NE2     GLN133HE21    LIG517OBB 
  GLN135NE2     GLN135HE21    LIG517OAY 
  ARG175NH1     ARG175HH11    LIG517OAW 
  ARG175NH2     ARG175HH21    LIG517OAV 
  ASN265ND2     ASN265HD21    LIG517OBQ 
  ASN265ND2     ASN265HD21    LIG517OBR 
  ASN320ND2     ASN320HD21    LIG517OBQ 
  ASN320ND2     ASN320HD21    LIG517OBR 
  ASN320ND2     ASN320HD21    LIG517OBT 
  ASN320ND2     ASN320HD21    LIG517OBV 
  ASN320ND2     ASN320HD21    LIG517OBZ 
  ASN320ND2     ASN320HD21    LIG517OCD 
  GLY323N       GLY323H       LIG517OBT 
  SER324N       SER324H       LIG517OBQ 
  SER324N       SER324H       LIG517OBT 
  SER324N       SER324H       LIG517OBV 
  SER324N       SER324H       LIG517OBX 
  SER324N       SER324H       LIG517OBZ 
  SER324OG      SER324HG      LIG517OBV 
  LYS332NZ      LYS332HZ1     LIG517OBV 
  LIG517OBQ     LIG517HBQ      MET41O   
  LIG517OBQ     LIG517HBQ      ASN42OD1 
  LIG517OBQ     LIG517HBQ     ASN320OD1 
  LIG517OBQ     LIG517HBQ     SER321O   
  LIG517OBQ     LIG517HBQ     TYR322O   
  LIG517OBQ     LIG517HBQ     GLY323N   
  LIG517OBR     LIG517HBR      ASN42OD1 
  LIG517OBR     LIG517HBR      ASN42O   
  LIG517OBR     LIG517HBR      ASN65N   
  LIG517OBR     LIG517HBR     ASN320OD1 
  LIG517OBR     LIG517HBR     ASN320O   
  LIG517OBR     LIG517HBR     SER321N   
  LIG517OBR     LIG517HBR     SER321O   
  LIG517OBR     LIG517HBR     TYR322O   
  LIG517OBR     LIG517HBR     GLY323N   
  LIG517OBR     LIG517HBR     GLY323O   
  LIG517OBR     LIG517HBR     SER324N   
  LIG517OBT     LIG517HCG      MET41O   
  LIG517OBT     LIG517HCG      ASN42OD1 
  LIG517OBT     LIG517HCG      ALA64O   
  LIG517OBT     LIG517HCG      ASN65O   
  LIG517OBT     LIG517HCG      VAL66N   
  LIG517OBT     LIG517HCG      TRP67O   
  LIG517OBT     LIG517HCG      GLY68O   
  LIG517OBT     LIG517HCG     ASN320OD1 
  LIG517OBT     LIG517HCG     ASN320O   
  LIG517OBT     LIG517HCG     SER321O   
  LIG517OBT     LIG517HCG     TYR322O   
  LIG517OBT     LIG517HCG     LYS332O   
  LIG517OBT     LIG517HCG     GLY333N   
  LIG517OBV     LIG517HCH      TRP40O   
  LIG517OBV     LIG517HCH      MET41N   
  LIG517OBV     LIG517HCH      MET41O   
  LIG517OBV     LIG517HCH      ALA64O   
  LIG517OBV     LIG517HCH      ASN65O   
  LIG517OBV     LIG517HCH      TRP67O   
  LIG517OBV     LIG517HCH     SER321O   
  LIG517OBV     LIG517HCH     TYR322O   
  LIG517OBV     LIG517HCH     GLY323N   
  LIG517OBV     LIG517HCH     GLY323O   
  LIG517OBW     LIG517HBW      TRP40NE1 
  LIG517OBW     LIG517HBW      ALA64O   
  LIG517OBW     LIG517HBW      VAL66N   
  LIG517OBW     LIG517HBW     TYR322O   
  LIG517OBX     LIG517HBX      ASN65N   
  LIG517OBX     LIG517HBX      ASN65O   
  LIG517OBX     LIG517HBX      VAL66O   
  LIG517OBX     LIG517HBX     SER324OG  
  LIG517OBZ     LIG517HCI      ASN61OD1 
  LIG517OBZ     LIG517HCI      THR63O   
  LIG517OBZ     LIG517HCI      ALA64O   
  LIG517OBZ     LIG517HCI      ASN65OD1 
  LIG517OBZ     LIG517HCI      ASN65ND2 
  LIG517OBZ     LIG517HCI      ASN65O   
  LIG517OBZ     LIG517HCI      VAL66O   
  LIG517OBZ     LIG517HCI      GLY68N   
  LIG517OBZ     LIG517HCI     GLY323O   
  LIG517OBZ     LIG517HCI     SER324OG  
  LIG517OCA     LIG517HCA      ASN42OD1 
  LIG517OCA     LIG517HCA      ASN65O   
  LIG517OCA     LIG517HCA      VAL66O   
  LIG517OCA     LIG517HCA      TRP67O   
  LIG517OCA     LIG517HCA      GLY68O   
  LIG517OCB     LIG517HCB      TRP40NE1 
  LIG517OCB     LIG517HCB      ASN42OD1 
  LIG517OCB     LIG517HCB      GLU43OE1 
  LIG517OCB     LIG517HCB      GLU43OE2 
  LIG517OCB     LIG517HCB      TRP67O   
  LIG517OCB     LIG517HCB      GLY68N   
  LIG517OCD     LIG517HCJ      MET41O   
  LIG517OCD     LIG517HCJ      ASN42OD1 
  LIG517OCD     LIG517HCJ      ASN42O   
  LIG517OCD     LIG517HCJ      GLU43OE2 
  LIG517OCD     LIG517HCJ      VAL66O   
  LIG517OCD     LIG517HCJ     ASN320OD1 
  LIG517OCD     LIG517HCJ     ASN320O   
  LIG517OCD     LIG517HCJ     SER321O   
  LIG517OCD     LIG517HCJ     TYR322O   
  LIG517OCD     LIG517HCJ     LYS332O   
  LIG517OAU     LIG517HAU      ASN42ND2 
  LIG517OAU     LIG517HAU      VAL66O   
  LIG517OAU     LIG517HAU     ASP298OD1 
  LIG517OAU     LIG517HAU     ASP298OD2 
  LIG517OAV     LIG517HAV      GLU43OE1 
  LIG517OAV     LIG517HAV      GLU43OE2 
  LIG517OAV     LIG517HAV     GLN133OE1 
  LIG517OAV     LIG517HAV     GLN133NE2 
  LIG517OAV     LIG517HAV     ARG175NH1 
  LIG517OAV     LIG517HAV     ASN265OD1 
  LIG517OAV     LIG517HAV     ASN265ND2 
  LIG517OAV     LIG517HAV     SER321O   
  LIG517OAW     LIG517HAW      ASN42OD1 
  LIG517OAW     LIG517HAW      TRP67O   
  LIG517OAW     LIG517HAW      GLY68O   
  LIG517OAW     LIG517HAW     GLN133OE1 
  LIG517OAW     LIG517HAW     ARG175NH2 
  LIG517OAW     LIG517HAW     ALA257O   
  LIG517OAY     LIG517HCE      TRP67O   
  LIG517OAY     LIG517HCE      GLY68O   
  LIG517OAY     LIG517HCE     SER131OG  
  LIG517OAY     LIG517HCE     SER131O   
  LIG517OAY     LIG517HCE     SER132N   
  LIG517OAY     LIG517HCE     SER132O   
  LIG517OAY     LIG517HCE     GLN133N   
  LIG517OAY     LIG517HCE     GLN133OE1 
  LIG517OAY     LIG517HCE     ARG175NH2 
  LIG517OAY     LIG517HCE     PRO256O   
  LIG517OAZ     LIG517HAZ      VAL66O   
  LIG517OAZ     LIG517HAZ      TRP67N   
  LIG517OAZ     LIG517HAZ      TRP67O   
  LIG517OAZ     LIG517HAZ     SER131O   
  LIG517OAZ     LIG517HAZ     GLU233OE2 
  LIG517OBB     LIG517HCF      ASN65O   
  LIG517OBB     LIG517HCF      VAL66O   
  LIG517OBB     LIG517HCF      TRP67N   
  LIG517OBB     LIG517HCF      TRP67O   
  LIG517OBB     LIG517HCF     TYR128OH  
  LIG517OBB     LIG517HCF     GLN133OE1 
  LIG517OBB     LIG517HCF     ARG175NH2 
  LIG517OBB     LIG517HCF     GLY195O   
  LIG517OBB     LIG517HCF     GLU233OE2 
