# Supplementary material for: In Silico evaluation and identification of fungi capable of producing endo-inulinase enzyme
Source: PLoS One. 2018 Jul 12;13(7):e0200607. doi: 10.1371/journal.pone.0200607 (PMC6042768; doi:10.1371/journal.pone.0200607)
Supplement: S8 Dataset — (ZIP) [file pone.0200607.s008.zip › Hbondinfo/3SC7_reference/3SC7_hbond_0_1K.log]

#      Donor      Hydrogen      Acceptor
   ASN42ND2      ASN42HD21    LIG517OBP 
   ASN42ND2      ASN42HD21    LIG517OCA 
   ASN42ND2      ASN42HD21    LIG517OCB 
   ASN42ND2      ASN42HD21    LIG517OCD 
   GLU43N        GLU43H       LIG517OBT 
   GLU43N        GLU43H       LIG517OCB 
   GLU43N        GLU43H       LIG517OCD 
   ASN61ND2      ASN61HD21    LIG517OBZ 
   ASN65N        ASN65H       LIG517OBZ 
   TRP67NE1      TRP67HE1     LIG517OBB 
  ASN265ND2     ASN265HD21    LIG517OBQ 
  ASN265ND2     ASN265HD21    LIG517OBR 
  ASN320ND2     ASN320HD21    LIG517OBT 
  ASN320ND2     ASN320HD21    LIG517OBZ 
  SER324N       SER324H       LIG517OBX 
  SER324N       SER324H       LIG517OBZ 
  LIG517OBR     LIG517HBR      ASN42O   
  LIG517OBR     LIG517HBR     ASN320OD1 
  LIG517OBR     LIG517HBR     ASN320ND2 
  LIG517OBR     LIG517HBR     ASN320O   
  LIG517OBR     LIG517HBR     TYR322O   
  LIG517OBR     LIG517HBR     GLY323O   
  LIG517OBT     LIG517HCG      MET41O   
  LIG517OBT     LIG517HCG     ASN320O   
  LIG517OBT     LIG517HCG     TYR322O   
  LIG517OBV     LIG517HCH     SER321O   
  LIG517OBV     LIG517HCH     TYR322O   
  LIG517OBV     LIG517HCH     GLY323N   
  LIG517OBV     LIG517HCH     SER324N   
  LIG517OBW     LIG517HBW     TYR322O   
  LIG517OBX     LIG517HBX      ASN65O   
  LIG517OBX     LIG517HBX      VAL66O   
  LIG517OBZ     LIG517HCI      TRP40NE1 
  LIG517OBZ     LIG517HCI      ASN65OD1 
  LIG517OBZ     LIG517HCI      ASN65O   
  LIG517OBZ     LIG517HCI     GLY323O   
  LIG517OBZ     LIG517HCI     SER324OG  
  LIG517OCA     LIG517HCA      ASN42OD1 
  LIG517OCA     LIG517HCA      TRP67O   
  LIG517OCA     LIG517HCA      GLY68O   
  LIG517OCB     LIG517HCB      ASN42OD1 
  LIG517OCB     LIG517HCB      GLU43OE1 
  LIG517OCB     LIG517HCB      GLU43OE2 
  LIG517OCD     LIG517HCJ      MET41O   
  LIG517OCD     LIG517HCJ      ASN42OD1 
  LIG517OCD     LIG517HCJ      ASN42O   
  LIG517OCD     LIG517HCJ      GLU43OE2 
  LIG517OAU     LIG517HAU      VAL66O   
  LIG517OAZ     LIG517HAZ      TRP67O   
