# Supplementary material for: In Silico evaluation and identification of fungi capable of producing endo-inulinase enzyme
Source: PLoS One. 2018 Jul 12;13(7):e0200607. doi: 10.1371/journal.pone.0200607 (PMC6042768; doi:10.1371/journal.pone.0200607)
Supplement: S8 Dataset — (ZIP) [file pone.0200607.s008.zip › Hbondinfo/3SC7_reference/3SC7_hbond_9K_10K.log]

#      Donor      Hydrogen      Acceptor
   TRP40NE1      TRP40HE1     LIG517OBR 
   ASN42ND2      ASN42HD21    LIG517OCB 
   ASN42ND2      ASN42HD21    LIG517OCD 
   ASN42ND2      ASN42HD21    LIG517OAV 
   GLU43N        GLU43H       LIG517OAV 
  GLN133NE2     GLN133HE21    LIG517OAY 
  ASN320ND2     ASN320HD21    LIG517OCD 
  GLY323N       GLY323H       LIG517OBT 
  SER324N       SER324H       LIG517OBT 
  SER324N       SER324H       LIG517OBV 
  LIG517OBQ     LIG517HBQ     SER324N   
  LIG517OBR     LIG517HBR      ASN65N   
  LIG517OBR     LIG517HBR     ASN320O   
  LIG517OBR     LIG517HBR     SER321O   
  LIG517OBT     LIG517HCG      TRP40NE1 
  LIG517OBT     LIG517HCG      ALA64O   
  LIG517OBT     LIG517HCG      ASN65O   
  LIG517OBT     LIG517HCG      VAL66N   
  LIG517OBT     LIG517HCG     SER321O   
  LIG517OBV     LIG517HCH     SER324OG  
  LIG517OBW     LIG517HBW      VAL66N   
  LIG517OBX     LIG517HBX      ASN65N   
  LIG517OBX     LIG517HBX      ASN65O   
  LIG517OBX     LIG517HBX      VAL66O   
  LIG517OBZ     LIG517HCI     SER324N   
  LIG517OCA     LIG517HCA      TRP40NE1 
  LIG517OCA     LIG517HCA      ASN65O   
  LIG517OCA     LIG517HCA      VAL66O   
  LIG517OCA     LIG517HCA      GLY68N   
  LIG517OCB     LIG517HCB      ASN42OD1 
  LIG517OCB     LIG517HCB      TRP67O   
  LIG517OCB     LIG517HCB      GLY68N   
  LIG517OCD     LIG517HCJ     ASN320OD1 
  LIG517OCD     LIG517HCJ     ASN320O   
  LIG517OCD     LIG517HCJ     SER321O   
  LIG517OAU     LIG517HAU     ASP298OD1 
  LIG517OAU     LIG517HAU     ASP298OD2 
  LIG517OAV     LIG517HAV      GLU43OE1 
  LIG517OAV     LIG517HAV      GLU43OE2 
  LIG517OAW     LIG517HAW      ASN42OD1 
  LIG517OAW     LIG517HAW      TRP67O   
  LIG517OAW     LIG517HAW      GLY68O   
  LIG517OAY     LIG517HCE      TRP67O   
  LIG517OAY     LIG517HCE      GLY68O   
  LIG517OAY     LIG517HCE     GLN133OE1 
  LIG517OAZ     LIG517HAZ      VAL66O   
  LIG517OAZ     LIG517HAZ      TRP67O   
  LIG517OBB     LIG517HCF     GLN133OE1 
  LIG517OBB     LIG517HCF     ARG175NH2 
  LIG517OBB     LIG517HCF     GLY195O   
  LIG517OBB     LIG517HCF     GLU233OE2 
