# Supplementary material for: In Silico evaluation and identification of fungi capable of producing endo-inulinase enzyme
Source: PLoS One. 2018 Jul 12;13(7):e0200607. doi: 10.1371/journal.pone.0200607 (PMC6042768; doi:10.1371/journal.pone.0200607)
Supplement: S8 Dataset — (ZIP) [file pone.0200607.s008.zip › Hbondinfo/Acalidoustus_Protein 2/ACP2M2_hbond_log.log]

#      Donor      Hydrogen      Acceptor
  ASP934N       ASP934H1      ASP934OD1 
  ASP934N       ASP934H1      ASP934OD2 
  ASP934N       ASP934H1     ASN1238OD1 
  ASP934N       ASP934H1     ASN1238ND2 
  ASP934N       ASP934H1     VAL1398O   
  ASP934N       ASP934H1     SER1399OG  
  PHE935N       PHE935H       ASP934OD1 
  PHE935N       PHE935H       ASP934OD2 
  PHE935N       PHE935H      PRO1236O   
  ARG936N       ARG936H       ASP934OD1 
  ARG936N       ARG936H       ASP934OD2 
  ARG936N       ARG936H       ASP934O   
  ARG936N       ARG936H      THR1376OG1 
  ARG936NE      ARG936HE      ASP934OD1 
  ARG936NE      ARG936HE      ASP934OD2 
  ARG936NE      ARG936HE      PRO943O   
  ARG936NE      ARG936HE      ASP944OD2 
  ARG936NE      ARG936HE      ASP944O   
  ARG936NE      ARG936HE     ASN1238OD1 
  ARG936NE      ARG936HE     TRP1240NE1 
  ARG936NH1     ARG936HH11    ASP934OD2 
  ARG936NH1     ARG936HH11    PRO943O   
  ARG936NH1     ARG936HH11    ASP944N   
  ARG936NH1     ARG936HH11    ASP944OD1 
  ARG936NH1     ARG936HH11    ASP944OD2 
  ARG936NH1     ARG936HH11    ASP944O   
  ARG936NH1     ARG936HH11   TRP1240NE1 
  ARG936NH2     ARG936HH21    ASP934OD1 
  ARG936NH2     ARG936HH21    ASP934OD2 
  ARG936NH2     ARG936HH21    VAL942O   
  ARG936NH2     ARG936HH21    PRO943O   
  ARG936NH2     ARG936HH21    ASP944N   
  ARG936NH2     ARG936HH21    ASP944OD1 
  ARG936NH2     ARG936HH21    ASP944OD2 
  ARG936NH2     ARG936HH21    ASP944O   
  ARG936NH2     ARG936HH21   ASN1238OD1 
  ARG936NH2     ARG936HH21   ASN1238ND2 
  ARG936NH2     ARG936HH21   TRP1240NE1 
  VAL938N       VAL938H       ARG936O   
  VAL938N       VAL938H      ASP1375OD1 
  VAL938N       VAL938H      ASP1375OD2 
  PHE939N       PHE939H      ASP1375OD1 
  PHE939N       PHE939H      ASP1375OD2 
  HIS940N       HIS940H       PRO937O   
  HIS940N       HIS940H       VAL938O   
  HIS940N       HIS940H      ASP1375OD1 
  HIS940N       HIS940H      ASP1375OD2 
  HIS940ND1     HIS940HD1    ASP1375OD1 
  HIS940ND1     HIS940HD1    ASP1375OD2 
  HIS940ND1     HIS940HD1    SER1378OG  
  HIS940NE2     HIS940HE2    PHE1246N   
  HIS940NE2     HIS940HE2    GLU1380OE1 
  HIS940NE2     HIS940HE2    GLU1380OE2 
  PHE941N       PHE941H      VAL1244N   
  PHE941N       PHE941H      VAL1244O   
  ASP944N       ASP944H       ASP944OD1 
  ASP944N       ASP944H       ASP944OD2 
  ASP944N       ASP944H       HIS992ND1 
  ASP944N       ASP944H       HIS992NE2 
  ASP944N       ASP944H       HIS992O   
  GLN945N       GLN945H       ASP944OD1 
  GLN945N       GLN945H       ASP944OD2 
  GLN945N       GLN945H       GLN945OE1 
  GLN945N       GLN945H       GLN945NE2 
  GLN945NE2     GLN945HE21    ASP944OD1 
  GLN945NE2     GLN945HE21    ASP944OD2 
  GLN945NE2     GLN945HE21    ASP944O   
  GLN945NE2     GLN945HE21    GLN945O   
  GLN945NE2     GLN945HE21    ASN946OD1 
  GLN945NE2     GLN945HE21    ASN946ND2 
  GLN945NE2     GLN945HE21    HIS967NE2 
  GLN945NE2     GLN945HE21    PRO969O   
  GLN945NE2     GLN945HE21   THR1239OG1 
  GLN945NE2     GLN945HE21   THR1239O   
  ASN946N       ASN946H       GLN945OE1 
  ASN946N       ASN946H       ASN946OD1 
  ASN946N       ASN946H       ASN946ND2 
  ASN946N       ASN946H      THR1239OG1 
  ASN946N       ASN946H      THR1239O   
  ASN946N       ASN946H      TRP1240N   
  ASN946ND2     ASN946HD21    GLN945OE1 
  ASN946ND2     ASN946HD21    GLN945O   
  ASN946ND2     ASN946HD21    TRP947N   
  ASN946ND2     ASN946HD21    HIS967ND1 
  ASN946ND2     ASN946HD21    ASN968O   
  ASN946ND2     ASN946HD21    PRO969O   
  ASN946ND2     ASN946HD21    THR970O   
  ASN946ND2     ASN946HD21    GLY971N   
  ASN946ND2     ASN946HD21    GLY971O   
  ASN946ND2     ASN946HD21    ASN972N   
  ASN946ND2     ASN946HD21    ASN972OD1 
  ASN946ND2     ASN946HD21    ASN972ND2 
  ASN946ND2     ASN946HD21   THR1239OG1 
  ASN946ND2     ASN946HD21   THR1239O   
  TRP947N       TRP947H       ASN946OD1 
  TRP947N       TRP947H       HIS967NE2 
  TRP947N       TRP947H       ASN968O   
  TRP947N       TRP947H       GLY971O   
  TRP947N       TRP947H       ASN972OD1 
  TRP947N       TRP947H       ASN972ND2 
  TRP947NE1     TRP947HE1     GLY971O   
  TRP947NE1     TRP947HE1     ASN972OD1 
  TRP947NE1     TRP947HE1     PHE973N   
  MET948N       MET948H      LYS1241O   
  ASN949N       ASN949H       GLN966O   
  ASN949ND2     ASN949HD21    ASN949O   
  ASN949ND2     ASN949HD21    GLU950N   
  ASN949ND2     ASN949HD21    GLU950OE1 
  ASN949ND2     ASN949HD21    GLU950OE2 
  ASN949ND2     ASN949HD21    GLN966OE1 
  ASN949ND2     ASN949HD21    GLN966NE2 
  GLU950N       GLU950H       ASN949OD1 
  GLU950N       GLU950H       GLU950OE1 
  GLU950N       GLU950H       GLU950OE2 
  GLU950N       GLU950H       GLN966O   
  ASN952N       ASN952H       GLU950O   
  ASN952N       ASN952H       ASN952OD1 
  ASN952N       ASN952H       PHE964O   
  ASN952N       ASN952H       GLN966NE2 
  ASN952ND2     ASN952HD21    ASN952O   
  ASN952ND2     ASN952HD21    GLY953N   
  ASN952ND2     ASN952HD21    PHE964O   
  ASN952ND2     ASN952HD21    PHE965O   
  ASN952ND2     ASN952HD21    GLN966OE1 
  ASN952ND2     ASN952HD21    GLN966NE2 
  ASN952ND2     ASN952HD21   THR1007OG1 
  ASN952ND2     ASN952HD21   GLY1008N   
  ASN952ND2     ASN952HD21   GLY1008O   
  ASN952ND2     ASN952HD21   TYR1032OH  
  GLY953N       GLY953H       ASN952OD1 
  GLY953N       GLY953H      GLY1008O   
  GLY953N       GLY953H      TYR1032OH  
  LEU954N       LEU954H       ASN952O   
  LEU954N       LEU954H      LEU1210O   
  ILE955N       ILE955H       GLY953O   
  ILE955N       ILE955H       HIS962O   
  ILE955N       ILE955H      TRP1212NE1 
  LYS956N       LYS956H      TRP1212NE1 
  LYS956N       LYS956H      GLU1213O   
  LYS956N       LYS956H      ASN1214OD1 
  LYS956N       LYS956H      ASN1214O   
  LYS956NZ      LYS956HZ1     GLY958O   
  LYS956NZ      LYS956HZ1     SER959O   
  LYS956NZ      LYS956HZ1     TRP961NE1 
  LYS956NZ      LYS956HZ1    ASN1214OD1 
  LYS956NZ      LYS956HZ1    ASN1214O   
  LYS956NZ      LYS956HZ1    ASP1219OD1 
  LYS956NZ      LYS956HZ1    ASP1219OD2 
  LYS956NZ      LYS956HZ1    ASP1219O   
  ILE957N       ILE957H       THR960O   
  GLY958N       GLY958H       LYS956O   
  GLY958N       GLY958H      ASN1214OD1 
  SER959N       SER959H       ILE957O   
  SER959OG      SER959HG      GLY958O   
  SER959OG      SER959HG      SER959O   
  SER959OG      SER959HG      THR960N   
  SER959OG      SER959HG      THR960OG1 
  THR960N       THR960H       ILE957O   
  THR960N       THR960H       GLY958O   
  THR960OG1     THR960HG1     ILE957O   
  THR960OG1     THR960HG1     THR960O   
  THR960OG1     THR960HG1     HIS962ND1 
  THR960OG1     THR960HG1     HIS962NE2 
  THR960OG1     THR960HG1     THR985OG1 
  THR960OG1     THR960HG1    GLN1052OE1 
  THR960OG1     THR960HG1    GLN1052NE2 
  TRP961N       TRP961H       SER984O   
  TRP961NE1     TRP961HE1     THR985O   
  TRP961NE1     TRP961HE1    GLU1268OE2 
  HIS962N       HIS962H       ILE955O   
  HIS962N       HIS962H       THR960O   
  HIS962N       HIS962H       THR983OG1 
  HIS962N       HIS962H      TRP1212NE1 
  HIS962NE2     HIS962HE2     ILE957O   
  HIS962NE2     HIS962HE2     THR983OG1 
  HIS962NE2     HIS962HE2    GLN1052OE1 
  HIS962NE2     HIS962HE2    GLN1052NE2 
  HIS962NE2     HIS962HE2    GLN1052O   
  LEU963N       LEU963H       ALA982O   
  LEU963N       LEU963H      TRP1212NE1 
  PHE964N       PHE964H       ASN952O   
  PHE964N       PHE964H       GLY953O   
  PHE964N       PHE964H       HIS962O   
  PHE965N       PHE965H       GLY980O   
  GLN966N       GLN966H       ASN949O   
  GLN966N       GLN966H       GLU950O   
  GLN966N       GLN966H       ASN952OD1 
  GLN966NE2     GLN966HE21    ASN949O   
  GLN966NE2     GLN966HE21    GLU950OE1 
  GLN966NE2     GLN966HE21    GLU950OE2 
  GLN966NE2     GLN966HE21    GLU950O   
  GLN966NE2     GLN966HE21    PRO951O   
  GLN966NE2     GLN966HE21    ASN952OD1 
  GLN966NE2     GLN966HE21    LEU977O   
  GLN966NE2     GLN966HE21   ALA1005O   
  GLN966NE2     GLN966HE21   THR1007N   
  GLN966NE2     GLN966HE21   THR1007OG1 
  HIS967N       HIS967H       PHE965O   
  HIS967N       HIS967H       ASN978O   
  HIS967NE2     HIS967HE2     GLN945OE1 
  HIS967NE2     HIS967HE2     GLN945O   
  HIS967NE2     HIS967HE2     ASN946O   
  HIS967NE2     HIS967HE2    LYS1241O   
  ASN968N       ASN968H       TRP947O   
  ASN968N       ASN968H       HIS967ND1 
  ASN968ND2     ASN968HD21    ASN949OD1 
  ASN968ND2     ASN968HD21    HIS967O   
  ASN968ND2     ASN968HD21    THR970N   
  ASN968ND2     ASN968HD21    THR970OG1 
  ASN968ND2     ASN968HD21    THR970O   
  ASN968ND2     ASN968HD21    GLY971N   
  ASN968ND2     ASN968HD21    GLY971O   
  ASN968ND2     ASN968HD21    ASN972N   
  ASN968ND2     ASN968HD21    ASN972OD1 
  ASN968ND2     ASN968HD21    ASN972O   
  ASN968ND2     ASN968HD21    PHE973N   
  ASN968ND2     ASN968HD21    PHE973O   
  ASN968ND2     ASN968HD21    TRP974O   
  ASN968ND2     ASN968HD21    GLY975N   
  ASN968ND2     ASN968HD21    GLY975O   
  ASN968ND2     ASN968HD21    ASN976N   
  ASN968ND2     ASN968HD21    ASN976O   
  THR970N       THR970H       ASN968OD1 
  THR970N       THR970H       ASN968O   
  THR970N       THR970H       GLY975O   
  THR970N       THR970H       ASN976OD1 
  THR970N       THR970H       ASN976ND2 
  THR970N       THR970H       ASN976O   
  THR970OG1     THR970HG1     ASN968OD1 
  THR970OG1     THR970HG1     THR970O   
  THR970OG1     THR970HG1     GLY971N   
  THR970OG1     THR970HG1     TRP974O   
  THR970OG1     THR970HG1     GLY975O   
  THR970OG1     THR970HG1     ASN976N   
  THR970OG1     THR970HG1     ASN976OD1 
  THR970OG1     THR970HG1     ASN976ND2 
  THR970OG1     THR970HG1     ASN976O   
  GLY971N       GLY971H       ASN946OD1 
  GLY971N       GLY971H       ASN968OD1 
  GLY971N       GLY971H       ASN968O   
  GLY971N       GLY971H       PRO969O   
  ASN972N       ASN972H       ASN968OD1 
  ASN972N       ASN972H       TRP974O   
  ASN972ND2     ASN972HD21    ASN946OD1 
  ASN972ND2     ASN972HD21    GLY971O   
  ASN972ND2     ASN972HD21    ASN972O   
  ASN972ND2     ASN972HD21    TRP974O   
  ASN972ND2     ASN972HD21   THR1237O   
  ASN972ND2     ASN972HD21   ASN1238O   
  ASN972ND2     ASN972HD21   THR1239N   
  ASN972ND2     ASN972HD21   THR1239OG1 
  ASN972ND2     ASN972HD21   THR1239O   
  ASN972ND2     ASN972HD21   LYS1241N   
  ASN972ND2     ASN972HD21   LYS1241NZ  
  PHE973N       PHE973H       GLY971O   
  PHE973N       PHE973H       ASN972OD1 
  TRP974N       TRP974H       ASN972O   
  GLY975N       GLY975H       ASN968OD1 
  GLY975N       GLY975H       ASN972O   
  GLY975N       GLY975H       PHE973O   
  GLY975N       GLY975H      GLU1004OE2 
  ASN976N       ASN976H       ASN968OD1 
  ASN976N       ASN976H       ASN976ND2 
  ASN976N       ASN976H      GLU1004OE1 
  ASN976N       ASN976H      GLU1004OE2 
  ASN976ND2     ASN976HD21    THR970O   
  ASN976ND2     ASN976HD21    GLY975O   
  ASN976ND2     ASN976HD21    ASN976O   
  ASN976ND2     ASN976HD21    LEU977N   
  ASN976ND2     ASN976HD21    ASN978ND2 
  ASN976ND2     ASN976HD21    SER998OG  
  ASN976ND2     ASN976HD21   GLY1000N   
  ASN976ND2     ASN976HD21   GLY1000O   
  ASN976ND2     ASN976HD21   ASN1001OD1 
  ASN976ND2     ASN976HD21   ASN1001O   
  ASN976ND2     ASN976HD21   GLU1004OE1 
  ASN976ND2     ASN976HD21   GLU1004OE2 
  LEU977N       LEU977H       GLY975O   
  LEU977N       LEU977H       ASN976OD1 
  LEU977N       LEU977H       SER999OG  
  LEU977N       LEU977H      GLU1004OE1 
  LEU977N       LEU977H      GLU1004OE2 
  ASN978N       ASN978H       HIS967O   
  ASN978ND2     ASN978HD21    HIS967O   
  ASN978ND2     ASN978HD21    ASN976OD1 
  ASN978ND2     ASN978HD21    ASN976O   
  ASN978ND2     ASN978HD21    LEU977O   
  ASN978ND2     ASN978HD21    ASN978O   
  ASN978ND2     ASN978HD21    VAL995O   
  ASN978ND2     ASN978HD21    ALA996O   
  ASN978ND2     ASN978HD21    SER998N   
  ASN978ND2     ASN978HD21    SER998OG  
  ASN978ND2     ASN978HD21    SER999N   
  TRP979N       TRP979H       ASN978OD1 
  TRP979N       TRP979H       ILE997O   
  TRP979N       TRP979H       SER999OG  
  TRP979NE1     TRP979HE1     GLN966OE1 
  TRP979NE1     TRP979HE1     SER999N   
  TRP979NE1     TRP979HE1     SER999OG  
  TRP979NE1     TRP979HE1    ALA1005O   
  GLY980N       GLY980H       PHE965O   
  GLY980N       GLY980H       ASN978O   
  HIS981N       HIS981H       LYS993O   
  HIS981N       HIS981H       PRO994O   
  HIS981NE2     HIS981HE2     HIS962ND1 
  HIS981NE2     HIS981HE2    GLN1052O   
  HIS981NE2     HIS981HE2    GLY1053O   
  ALA982N       ALA982H       LEU963O   
  THR983N       THR983H       ASP991O   
  THR983OG1     THR983HG1     TRP961O   
  THR983OG1     THR983HG1     HIS962ND1 
  SER984N       SER984H       TRP961O   
  SER984OG      SER984HG      TRP961O   
  SER984OG      SER984HG      ASP986N   
  SER984OG      SER984HG      ASP986OD1 
  SER984OG      SER984HG      ASP986OD2 
  SER984OG      SER984HG      ASP986O   
  SER984OG      SER984HG      LEU987N   
  SER984OG      SER984HG      LEU987O   
  SER984OG      SER984HG      SER989N   
  SER984OG      SER984HG      SER989OG  
  SER984OG      SER984HG      SER989O   
  SER984OG      SER984HG      TRP990N   
  SER984OG      SER984HG      ASP991N   
  THR985N       THR985H       ASP986OD1 
  THR985N       THR985H       ASP986OD2 
  THR985OG1     THR985HG1     SER959O   
  THR985OG1     THR985HG1     ASP986N   
  THR985OG1     THR985HG1     ASP986OD1 
  THR985OG1     THR985HG1     ASP986OD2 
  ASP986N       ASP986H       ASP986OD1 
  ASP986N       ASP986H       ASP986OD2 
  ASP986N       ASP986H       SER989OG  
  LEU987N       LEU987H       SER984O   
  LEU987N       LEU987H       ASP986OD1 
  LEU987N       LEU987H       ASP986OD2 
  LEU987N       LEU987H      GLU1268OE1 
  LEU987N       LEU987H      GLU1268OE2 
  VAL988N       VAL988H       ASP986OD1 
  VAL988N       VAL988H       ASP986OD2 
  VAL988N       VAL988H       ASP986O   
  SER989N       SER989H       ASP986OD1 
  SER989N       SER989H       ASP986OD2 
  SER989N       SER989H       ASP986O   
  SER989OG      SER989HG      VAL938O   
  SER989OG      SER989HG      ASP986OD1 
  SER989OG      SER989HG      ASP986OD2 
  SER989OG      SER989HG      TRP990N   
  SER989OG      SER989HG     HIS1272NE2 
  TRP990N       TRP990H       ASP986OD1 
  TRP990N       TRP990H       ASP986OD2 
  TRP990N       TRP990H       VAL988O   
  TRP990NE1     TRP990HE1     LEU987O   
  ASP991N       ASP991H       THR983O   
  ASP991N       ASP991H       ASP991OD1 
  HIS992N       HIS992H       TRP990O   
  HIS992N       HIS992H       ASP991OD1 
  HIS992N       HIS992H       ASP991OD2 
  HIS992N       HIS992H       HIS992ND1 
  HIS992NE2     HIS992HE2     VAL942O   
  HIS992NE2     HIS992HE2     PRO943O   
  HIS992NE2     HIS992HE2     ASP944OD1 
  HIS992NE2     HIS992HE2     ASP944OD2 
  LYS993N       LYS993H       HIS981O   
  LYS993N       LYS993H       ASP991O   
  LYS993NZ      LYS993HZ1     HIS981ND1 
  LYS993NZ      LYS993HZ1     ASP991OD1 
  LYS993NZ      LYS993HZ1     ASP991OD2 
  LYS993NZ      LYS993HZ1     ASP991O   
  LYS993NZ      LYS993HZ1     HIS992O   
  LYS993NZ      LYS993HZ1     PRO994O   
  LYS993NZ      LYS993HZ1     VAL995O   
  VAL995N       VAL995H       HIS967ND1 
  ALA996N       ALA996H       ASN978OD1 
  ALA996N       ALA996H       TRP979O   
  ALA996N       ALA996H       LYS993O   
  ILE997N       ILE997H       ASN978OD1 
  ILE997N       ILE997H       TRP979O   
  SER998OG      SER998HG      ASN976OD1 
  SER998OG      SER998HG      LEU977O   
  SER998OG      SER998HG      ASN978OD1 
  SER998OG      SER998HG     GLY1000N   
  SER998OG      SER998HG     GLY1000O   
  SER998OG      SER998HG     ASN1001OD1 
  SER998OG      SER998HG     ASN1001ND2 
  SER998OG      SER998HG     LYS1058NZ  
  SER999N       SER999H       ASN976OD1 
  SER999N       SER999H       LEU977O   
  SER999N       SER999H       ASN978OD1 
  SER999N       SER999H       ILE997O   
  SER999OG      SER999HG      ASN976OD1 
  SER999OG      SER999HG      LEU977O   
  SER999OG      SER999HG      ASN978OD1 
  SER999OG      SER999HG      ILE997O   
  SER999OG      SER999HG     GLY1000N   
  SER999OG      SER999HG     GLU1004OE1 
  SER999OG      SER999HG     GLU1004OE2 
  SER999OG      SER999HG     ALA1005N   
  SER999OG      SER999HG     ALA1005O   
 GLY1000N      GLY1000H       ASN976OD1 
 GLY1000N      GLY1000H       LEU977O   
 GLY1000N      GLY1000H       SER998O   
 GLY1000N      GLY1000H      ILE1003O   
 GLY1000N      GLY1000H      GLU1004OE1 
 GLY1000N      GLY1000H      GLU1004OE2 
 GLY1000N      GLY1000H      ALA1005N   
 ASN1001N      ASN1001H       SER999O   
 ASN1001N      ASN1001H      ASN1001OD1 
 ASN1001N      ASN1001H      ASN1001ND2 
 ASN1001N      ASN1001H      GLY1002O   
 ASN1001N      ASN1001H      ILE1003N   
 ASN1001N      ASN1001H      ILE1003O   
 ASN1001N      ASN1001H      GLU1004OE1 
 ASN1001ND2    ASN1001HD21    SER998O   
 ASN1001ND2    ASN1001HD21    SER999O   
 ASN1001ND2    ASN1001HD21   GLY1000O   
 ASN1001ND2    ASN1001HD21   ILE1003N   
 ASN1001ND2    ASN1001HD21   ARG1045NH2 
 ASN1001ND2    ASN1001HD21   LYS1058NZ  
 GLY1002N      GLY1002H      GLU1004OE1 
 ILE1003N      ILE1003H      GLY1000O   
 ILE1003N      ILE1003H      ASN1001OD1 
 GLU1004N      GLU1004H      GLY1002O   
 GLU1004N      GLU1004H      GLU1004OE1 
 GLU1004N      GLU1004H      GLU1004OE2 
 GLU1004N      GLU1004H      TYR1035N   
 GLU1004N      GLU1004H      TYR1035O   
 ALA1005N      ALA1005H       LEU977O   
 ALA1005N      ALA1005H       SER999O   
 ALA1005N      ALA1005H      ILE1003O   
 PHE1006N      PHE1006H      GLU1004O   
 PHE1006N      PHE1006H      THR1033O   
 THR1007N      THR1007H       GLN966OE1 
 THR1007OG1    THR1007HG1     GLU950OE1 
 THR1007OG1    THR1007HG1     GLU950OE2 
 THR1007OG1    THR1007HG1     GLU950O   
 THR1007OG1    THR1007HG1    ARG1082NH1 
 THR1007OG1    THR1007HG1    ARG1082NH2 
 GLY1008N      GLY1008H       ASN952OD1 
 GLY1008N      GLY1008H      TYR1032OH  
 THR1009N      THR1009H      PHE1031O   
 THR1009N      THR1009H      PRO1084O   
 THR1009OG1    THR1009HG1    PRO1084O   
 THR1009OG1    THR1009HG1    LYS1085NZ  
 THR1009OG1    THR1009HG1    VAL1086N   
 THR1009OG1    THR1009HG1    ASP1143OD1 
 ALA1010N      ALA1010H       GLY953O   
 TYR1011N      TYR1011H      LEU1029O   
 TYR1011OH     TYR1011HH     GLN1015OE1 
 TYR1011OH     TYR1011HH     GLN1015NE2 
 TYR1011OH     TYR1011HH     TYR1088N   
 TYR1011OH     TYR1011HH     TYR1088O   
 TYR1011OH     TYR1011HH     PHE1144O   
 TYR1011OH     TYR1011HH     GLU1213OE2 
 TYR1011OH     TYR1011HH     ASN1214ND2 
 PHE1012N      PHE1012H      GLU1213OE1 
 PHE1012N      PHE1012H      GLU1213OE2 
 PHE1012N      PHE1012H      ASN1214OD1 
 PHE1012N      PHE1012H      ASN1214ND2 
 ASP1013N      ASP1013H      PRO1027O   
 SER1014N      SER1014H      PHE1012O   
 SER1014N      SER1014H      GLN1015OE1 
 SER1014N      SER1014H      GLN1015NE2 
 SER1014OG     SER1014HG     GLN1015N   
 SER1014OG     SER1014HG     GLN1015OE1 
 SER1014OG     SER1014HG     GLN1015NE2 
 SER1014OG     SER1014HG     ASN1214ND2 
 GLN1015N      GLN1015H      ASP1013OD1 
 GLN1015N      GLN1015H      ASP1013OD2 
 GLN1015N      GLN1015H      GLN1015OE1 
 GLN1015N      GLN1015H      GLN1015NE2 
 GLN1015NE2    GLN1015HE21   PHE1012O   
 GLN1015NE2    GLN1015HE21   ASP1013OD1 
 GLN1015NE2    GLN1015HE21   ASP1013OD2 
 GLN1015NE2    GLN1015HE21   SER1014O   
 GLN1015NE2    GLN1015HE21   TYR1088OH  
 GLN1015NE2    GLN1015HE21   ALA1090O   
 GLN1015NE2    GLN1015HE21   SER1093OG  
 ASN1016N      ASN1016H      ASP1013OD1 
 ASN1016N      ASN1016H      ASP1013OD2 
 ASN1016N      ASN1016H      ASP1013O   
 ASN1016N      ASN1016H      SER1014O   
 ASN1016ND2    ASN1016HD21   ASP1013OD1 
 ASN1016ND2    ASN1016HD21   ASP1013OD2 
 ASN1016ND2    ASN1016HD21   ASP1013O   
 ASN1016ND2    ASN1016HD21   SER1014O   
 ASN1016ND2    ASN1016HD21   GLY1019O   
 ASN1016ND2    ASN1016HD21   GLY1021N   
 ASN1016ND2    ASN1016HD21   GLY1021O   
 ASN1016ND2    ASN1016HD21   SER1022O   
 ASN1016ND2    ASN1016HD21   SER1023OG  
 ASN1016ND2    ASN1016HD21   SER1023O   
 ASN1016ND2    ASN1016HD21   SER1024N   
 ASN1016ND2    ASN1016HD21   SER1024O   
 ASN1016ND2    ASN1016HD21   ASN1025N   
 ASN1016ND2    ASN1016HD21   ASN1025O   
 ASN1016ND2    ASN1016HD21   PRO1026N   
 LEU1017N      LEU1017H      ASP1013OD1 
 LEU1017N      LEU1017H      ASP1013OD2 
 SER1018N      SER1018H      ASP1013OD1 
 SER1018N      SER1018H      ASP1013OD2 
 SER1018N      SER1018H      TRP1095NE1 
 SER1018OG     SER1018HG     ASP1013OD1 
 SER1018OG     SER1018HG     ASP1013OD2 
 SER1018OG     SER1018HG     GLY1019N   
 SER1018OG     SER1018HG     LEU1020N   
 SER1018OG     SER1018HG     GLY1021N   
 GLY1019N      GLY1019H      ASP1013OD1 
 GLY1019N      GLY1019H      ASP1013OD2 
 GLY1019N      GLY1019H      ASN1016OD1 
 GLY1019N      GLY1019H      ASN1016O   
 LEU1020N      LEU1020H      ASN1016OD1 
 LEU1020N      LEU1020H      SER1018O   
 LEU1020N      LEU1020H      SER1022O   
 GLY1021N      GLY1021H      ASN1016OD1 
 GLY1021N      GLY1021H      GLY1019O   
 GLY1021N      GLY1021H      TYR1048OH  
 GLY1021N      GLY1021H      TYR1059OH  
 SER1022N      SER1022H      GLY1019O   
 SER1022N      SER1022H      LEU1020O   
 SER1022N      SER1022H      ASN1025O   
 SER1022OG     SER1022HG     LEU1020O   
 SER1022OG     SER1022HG     GLY1021O   
 SER1022OG     SER1022HG     SER1022O   
 SER1022OG     SER1022HG     SER1024N   
 SER1022OG     SER1022HG     SER1024OG  
 SER1022OG     SER1022HG     ASN1025N   
 SER1022OG     SER1022HG     ASN1025OD1 
 SER1022OG     SER1022HG     ASN1025ND2 
 SER1022OG     SER1022HG     ASN1025O   
 SER1022OG     SER1022HG     LEU1050O   
 SER1023N      SER1023H      GLY1021O   
 SER1023OG     SER1023HG     SER1014O   
 SER1023OG     SER1023HG     GLN1015O   
 SER1023OG     SER1023HG     ASN1016OD1 
 SER1023OG     SER1023HG     GLY1019O   
 SER1023OG     SER1023HG     SER1023O   
 SER1023OG     SER1023HG     SER1024N   
 SER1024N      SER1024H      SER1022O   
 SER1024OG     SER1024HG     SER1024O   
 SER1024OG     SER1024HG     ASN1025N   
 SER1024OG     SER1024HG     ASN1025OD1 
 SER1024OG     SER1024HG     ASN1025ND2 
 ASN1025N      ASN1025H      ASN1016OD1 
 ASN1025N      ASN1025H      SER1022O   
 ASN1025N      ASN1025H      SER1023O   
 ASN1025ND2    ASN1025HD21   SER1022O   
 ASN1025ND2    ASN1025HD21   SER1024O   
 ASN1025ND2    ASN1025HD21   ASN1025O   
 ASN1025ND2    ASN1025HD21   PRO1026O   
 ASN1025ND2    ASN1025HD21   TYR1028OH  
 ASN1025ND2    ASN1025HD21   LEU1050O   
 ASN1025ND2    ASN1025HD21   ASP1051N   
 ASN1025ND2    ASN1025HD21   ASP1051OD1 
 ASN1025ND2    ASN1025HD21   ASP1051OD2 
 ASN1025ND2    ASN1025HD21   ASP1051O   
 ASN1025ND2    ASN1025HD21   GLN1052OE1 
 ASN1025ND2    ASN1025HD21   GLN1052NE2 
 TYR1028N      TYR1028H      PRO1026O   
 TYR1028N      TYR1028H      SER1049O   
 TYR1028OH     TYR1028HH     ASN1025OD1 
 TYR1028OH     TYR1028HH     PRO1026O   
 TYR1028OH     TYR1028HH     SER1049OG  
 TYR1028OH     TYR1028HH     LEU1050O   
 TYR1028OH     TYR1028HH     ASP1051OD2 
 TYR1028OH     TYR1028HH     ASP1051O   
 TYR1028OH     TYR1028HH     GLN1052N   
 TYR1028OH     TYR1028HH     GLN1052OE1 
 TYR1028OH     TYR1028HH     GLN1052NE2 
 TYR1028OH     TYR1028HH     GLN1052O   
 TYR1028OH     TYR1028HH     GLY1053N   
 TYR1028OH     TYR1028HH     ASN1214ND2 
 LEU1029N      LEU1029H      TYR1011O   
 LEU1029N      LEU1029H      PRO1027O   
 ALA1030N      ALA1030H      ALA1047O   
 PHE1031N      PHE1031H      THR1009O   
 TYR1032N      TYR1032H      ALA1030O   
 TYR1032N      TYR1032H      ARG1045O   
 TYR1032OH     TYR1032HH      ASN952OD1 
 TYR1032OH     TYR1032HH     GLY1008O   
 THR1033N      THR1033H      PHE1006O   
 THR1033N      THR1033H      THR1007O   
 THR1033OG1    THR1033HG1    PHE1006O   
 THR1033OG1    THR1033HG1    THR1007O   
 THR1033OG1    THR1033HG1    GLN1042NE2 
 THR1033OG1    THR1033HG1    GLN1044NE2 
 THR1033OG1    THR1033HG1    ARG1082NH1 
 THR1033OG1    THR1033HG1    ASP1083N   
 GLY1034N      GLY1034H      TYR1032O   
 GLY1034N      GLY1034H      GLN1042OE1 
 GLY1034N      GLY1034H      ASP1043O   
 GLY1034N      GLY1034H      GLN1044OE1 
 TYR1035N      TYR1035H      GLU1004O   
 TYR1035N      TYR1035H      THR1033O   
 TYR1035N      TYR1035H      GLN1042NE2 
 TYR1035OH     TYR1035HH     PHE1036O   
 TYR1035OH     TYR1035HH     SER1038N   
 TYR1035OH     TYR1035HH     SER1038O   
 TYR1035OH     TYR1035HH     THR1039N   
 TYR1035OH     TYR1035HH     THR1039O   
 TYR1035OH     TYR1035HH     GLY1040N   
 PHE1036N      PHE1036H      GLY1034O   
 PHE1036N      PHE1036H      GLY1040O   
 PHE1036N      PHE1036H      VAL1041O   
 SER1038OG     SER1038HG     PRO1037O   
 SER1038OG     SER1038HG     THR1039N   
 THR1039N      THR1039H      PHE1036O   
 THR1039N      THR1039H      PRO1037O   
 THR1039OG1    THR1039HG1    PHE1036O   
 THR1039OG1    THR1039HG1    PRO1037O   
 THR1039OG1    THR1039HG1    SER1038O   
 THR1039OG1    THR1039HG1    THR1039O   
 THR1039OG1    THR1039HG1    GLY1040N   
 THR1039OG1    THR1039HG1    VAL1041N   
 GLY1040N      GLY1040H      PHE1036O   
 GLY1040N      GLY1040H      PRO1037O   
 GLY1040N      GLY1040H      SER1038O   
 VAL1041N      VAL1041H      PHE1036O   
 VAL1041N      VAL1041H      THR1039O   
 GLN1042N      GLN1042H      GLY1040O   
 GLN1042N      GLN1042H      GLN1042OE1 
 GLN1042N      GLN1042H      GLN1042NE2 
 GLN1042N      GLN1042H      THR1076O   
 GLN1042N      GLN1042H      GLN1077OE1 
 GLN1042N      GLN1042H      GLN1077NE2 
 GLN1042N      GLN1042H      GLY1078N   
 GLN1042N      GLN1042H      GLY1078O   
 GLN1042NE2    GLN1042HE21   THR1033O   
 GLN1042NE2    GLN1042HE21   GLY1034O   
 GLN1042NE2    GLN1042HE21   GLY1040O   
 GLN1042NE2    GLN1042HE21   VAL1041O   
 GLN1042NE2    GLN1042HE21   GLN1042O   
 GLN1042NE2    GLN1042HE21   GLN1044NE2 
 GLN1042NE2    GLN1042HE21   GLY1078O   
 GLN1042NE2    GLN1042HE21   LEU1079O   
 GLN1042NE2    GLN1042HE21   GLU1080O   
 GLN1042NE2    GLN1042HE21   ILE1081O   
 GLN1042NE2    GLN1042HE21   ARG1082NE  
 GLN1042NE2    GLN1042HE21   ARG1082NH1 
 GLN1042NE2    GLN1042HE21   ARG1082O   
 ASP1043N      ASP1043H      GLY1034O   
 ASP1043N      ASP1043H      VAL1041O   
 ASP1043N      ASP1043H      GLN1042OE1 
 ASP1043N      ASP1043H      ASP1043OD1 
 ASP1043N      ASP1043H      ASP1043OD2 
 GLN1044N      GLN1044H      GLN1042O   
 GLN1044N      GLN1044H      ASP1043OD1 
 GLN1044N      GLN1044H      ASP1043OD2 
 GLN1044N      GLN1044H      GLN1044OE1 
 GLN1044N      GLN1044H      GLN1044NE2 
 GLN1044N      GLN1044H      ILE1065O   
 GLN1044NE2    GLN1044HE21   GLN1042OE1 
 GLN1044NE2    GLN1044HE21   GLN1042O   
 GLN1044NE2    GLN1044HE21   ASP1043O   
 GLN1044NE2    GLN1044HE21   THR1076OG1 
 GLN1044NE2    GLN1044HE21   THR1076O   
 GLN1044NE2    GLN1044HE21   ILE1081O   
 GLN1044NE2    GLN1044HE21   ARG1082O   
 ARG1045N      ARG1045H      TYR1032O   
 ARG1045N      ARG1045H      ASP1043O   
 ARG1045N      ARG1045H      ASN1062ND2 
 ARG1045NE     ARG1045HE     ASP1043OD1 
 ARG1045NE     ARG1045HE     ASP1043OD2 
 ARG1045NE     ARG1045HE     ASP1043O   
 ARG1045NE     ARG1045HE     GLN1044O   
 ARG1045NH1    ARG1045HH11    SER999O   
 ARG1045NH1    ARG1045HH11   GLY1000O   
 ARG1045NH1    ARG1045HH11   ASN1001OD1 
 ARG1045NH1    ARG1045HH11   GLY1002O   
 ARG1045NH1    ARG1045HH11   ILE1003O   
 ARG1045NH1    ARG1045HH11   GLU1004O   
 ARG1045NH1    ARG1045HH11   ASN1062OD1 
 ARG1045NH1    ARG1045HH11   ASN1062ND2 
 ARG1045NH2    ARG1045HH21   ASN1001OD1 
 ARG1045NH2    ARG1045HH21   GLY1002O   
 ARG1045NH2    ARG1045HH21   ILE1003O   
 ARG1045NH2    ARG1045HH21   GLY1034O   
 ARG1045NH2    ARG1045HH21   ASP1043OD1 
 ARG1045NH2    ARG1045HH21   ASP1043OD2 
 ARG1045NH2    ARG1045HH21   ASP1043O   
 LEU1046N      LEU1046H      ASN1062OD1 
 LEU1046N      LEU1046H      ASN1062ND2 
 ALA1047N      ALA1047H      ALA1030O   
 ALA1047N      ALA1047H      ARG1045O   
 TYR1048N      TYR1048H      LEU1046O   
 TYR1048N      TYR1048H      ILE1057N   
 TYR1048N      TYR1048H      ILE1057O   
 TYR1048OH     TYR1048HH     LEU1020O   
 TYR1048OH     TYR1048HH     GLY1021O   
 TYR1048OH     TYR1048HH     LYS1058O   
 TYR1048OH     TYR1048HH     ALA1060N   
 SER1049N      SER1049H      TYR1028O   
 SER1049OG     SER1049HG     LEU1050N   
 SER1049OG     SER1049HG     LEU1050O   
 SER1049OG     SER1049HG     ASP1051N   
 SER1049OG     SER1049HG     ASP1051OD1 
 SER1049OG     SER1049HG     ASP1051OD2 
 SER1049OG     SER1049HG     ASP1051O   
 SER1049OG     SER1049HG     GLN1052N   
 SER1049OG     SER1049HG     GLN1052O   
 SER1049OG     SER1049HG     GLY1053N   
 SER1049OG     SER1049HG     GLY1053O   
 SER1049OG     SER1049HG     VAL1054N   
 SER1049OG     SER1049HG     VAL1054O   
 SER1049OG     SER1049HG     THR1055N   
 SER1049OG     SER1049HG     THR1055OG1 
 SER1049OG     SER1049HG     THR1055O   
 SER1049OG     SER1049HG     TRP1056N   
 SER1049OG     SER1049HG     TRP1056NE1 
 LEU1050N      LEU1050H      ASP1051OD1 
 LEU1050N      LEU1050H      ASP1051OD2 
 LEU1050N      LEU1050H      THR1055OG1 
 LEU1050N      LEU1050H      THR1055O   
 ASP1051N      ASP1051H      SER1049O   
 ASP1051N      ASP1051H      ASP1051OD1 
 ASP1051N      ASP1051H      ASP1051OD2 
 ASP1051N      ASP1051H      THR1055OG1 
 GLN1052N      GLN1052H      LEU1050O   
 GLN1052N      GLN1052H      ASP1051OD1 
 GLN1052N      GLN1052H      ASP1051OD2 
 GLN1052N      GLN1052H      GLN1052OE1 
 GLN1052N      GLN1052H      GLN1052NE2 
 GLN1052NE2    GLN1052HE21    ILE957O   
 GLN1052NE2    GLN1052HE21   ASN1025OD1 
 GLN1052NE2    GLN1052HE21   ASP1051OD1 
 GLN1052NE2    GLN1052HE21   ASP1051OD2 
 GLN1052NE2    GLN1052HE21   ASP1051O   
 GLY1053N      GLY1053H       HIS962ND1 
 GLY1053N      GLY1053H      LEU1050O   
 GLY1053N      GLY1053H      ASP1051OD1 
 GLY1053N      GLY1053H      ASP1051OD2 
 GLY1053N      GLY1053H      ASP1051O   
 VAL1054N      VAL1054H      ASP1051OD1 
 VAL1054N      VAL1054H      ASP1051OD2 
 VAL1054N      VAL1054H      ASP1051O   
 VAL1054N      VAL1054H      GLN1052O   
 THR1055N      THR1055H      ASP1051OD1 
 THR1055N      THR1055H      ASP1051OD2 
 THR1055N      THR1055H      ASP1051O   
 THR1055N      THR1055H      GLY1053O   
 THR1055OG1    THR1055HG1    ASP1051OD1 
 THR1055OG1    THR1055HG1    ASP1051OD2 
 THR1055OG1    THR1055HG1    ASP1051O   
 THR1055OG1    THR1055HG1    VAL1054O   
 THR1055OG1    THR1055HG1    THR1055O   
 TRP1056N      TRP1056H      GLY1053O   
 TRP1056N      TRP1056H      VAL1054O   
 TRP1056NE1    TRP1056HE1    GLY1053O   
 ILE1057N      ILE1057H      TYR1048O   
 ILE1057N      ILE1057H      THR1055O   
 LYS1058N      LYS1058H      TRP1056O   
 LYS1058NZ     LYS1058HZ1     SER998O   
 LYS1058NZ     LYS1058HZ1     SER999O   
 LYS1058NZ     LYS1058HZ1    ASN1001OD1 
 LYS1058NZ     LYS1058HZ1    ILE1003O   
 LYS1058NZ     LYS1058HZ1    ASP1043OD1 
 LYS1058NZ     LYS1058HZ1    ASP1043OD2 
 LYS1058NZ     LYS1058HZ1    TRP1056O   
 LYS1058NZ     LYS1058HZ1    TYR1059O   
 LYS1058NZ     LYS1058HZ1    ALA1060O   
 LYS1058NZ     LYS1058HZ1    GLY1061O   
 LYS1058NZ     LYS1058HZ1    ASN1062OD1 
 LYS1058NZ     LYS1058HZ1    ASN1062ND2 
 LYS1058NZ     LYS1058HZ1    ASN1062O   
 TYR1059N      TYR1059H      LEU1046O   
 TYR1059N      TYR1059H      ILE1057O   
 TYR1059N      TYR1059H      ASN1062ND2 
 TYR1059OH     TYR1059HH     GLY1019O   
 TYR1059OH     TYR1059HH     GLY1061N   
 ALA1060N      ALA1060H      LYS1058O   
 GLY1061N      GLY1061H      TYR1059O   
 GLY1061N      GLY1061H      ASN1062OD1 
 GLY1061N      GLY1061H      ASN1062ND2 
 ASN1062N      ASN1062H      TYR1059O   
 ASN1062N      ASN1062H      ALA1060O   
 ASN1062N      ASN1062H      ASN1062ND2 
 ASN1062ND2    ASN1062HD21   ASP1043OD1 
 ASN1062ND2    ASN1062HD21   ASP1043OD2 
 ASN1062ND2    ASN1062HD21   GLN1044O   
 ASN1062ND2    ASN1062HD21   LEU1046O   
 ASN1062ND2    ASN1062HD21   LYS1058O   
 ASN1062ND2    ASN1062HD21   TYR1059O   
 ASN1062ND2    ASN1062HD21   ALA1060O   
 ASN1062ND2    ASN1062HD21   GLY1061O   
 ASN1062ND2    ASN1062HD21   ASN1062O   
 ASN1062ND2    ASN1062HD21   ILE1064N   
 ILE1064N      ILE1064H      GLN1044O   
 ILE1064N      ILE1064H      GLY1061O   
 ILE1064N      ILE1064H      ASN1062OD1 
 ILE1065N      ILE1065H      GLN1044O   
 ILE1065N      ILE1065H      PRO1063O   
 SER1066N      SER1066H      ILE1064O   
 SER1066N      SER1066H      GLN1069OE1 
 SER1066N      SER1066H      GLN1069NE2 
 SER1066N      SER1066H      ASP1117O   
 SER1066N      SER1066H      TRP1118O   
 SER1066OG     SER1066HG     PRO1063O   
 SER1066OG     SER1066HG     ILE1065O   
 SER1066OG     SER1066HG     GLN1067N   
 SER1066OG     SER1066HG     GLN1067OE1 
 SER1066OG     SER1066HG     GLN1067NE2 
 SER1066OG     SER1066HG     ALA1068N   
 SER1066OG     SER1066HG     GLN1069N   
 SER1066OG     SER1066HG     GLN1069OE1 
 SER1066OG     SER1066HG     GLN1069NE2 
 GLN1067N      GLN1067H      ILE1065O   
 GLN1067N      GLN1067H      GLN1067OE1 
 GLN1067N      GLN1067H      GLN1067NE2 
 GLN1067N      GLN1067H      GLU1070OE1 
 GLN1067N      GLN1067H      GLU1070OE2 
 GLN1067NE2    GLN1067HE21   ILE1065O   
 GLN1067NE2    GLN1067HE21   GLN1067O   
 GLN1067NE2    GLN1067HE21   ALA1068N   
 GLN1067NE2    GLN1067HE21   GLU1070OE1 
 GLN1067NE2    GLN1067HE21   GLU1070OE2 
 GLN1067NE2    GLN1067HE21   ALA1071N   
 GLN1067NE2    GLN1067HE21   GLN1077OE1 
 GLN1067NE2    GLN1067HE21   GLN1077NE2 
 ALA1068N      ALA1068H      GLN1067OE1 
 GLN1069N      GLN1069H      SER1066O   
 GLN1069N      GLN1069H      GLN1067O   
 GLN1069N      GLN1069H      GLN1069OE1 
 GLN1069N      GLN1069H      GLN1069NE2 
 GLN1069NE2    GLN1069HE21   ILE1064O   
 GLN1069NE2    GLN1069HE21   ALA1068O   
 GLN1069NE2    GLN1069HE21   GLN1069O   
 GLN1069NE2    GLN1069HE21   HIS1073NE2 
 GLN1069NE2    GLN1069HE21   ILE1116O   
 GLN1069NE2    GLN1069HE21   ASP1117O   
 GLN1069NE2    GLN1069HE21   TRP1118N   
 GLN1069NE2    GLN1069HE21   TRP1118O   
 GLN1069NE2    GLN1069HE21   TRP1120N   
 GLN1069NE2    GLN1069HE21   TRP1120O   
 GLU1070N      GLU1070H      ILE1065O   
 GLU1070N      GLU1070H      SER1066O   
 GLU1070N      GLU1070H      GLN1067O   
 GLU1070N      GLU1070H      ALA1068O   
 GLU1070N      GLU1070H      GLN1069OE1 
 GLU1070N      GLU1070H      GLU1070OE1 
 GLU1070N      GLU1070H      GLU1070OE2 
 ALA1071N      ALA1071H      GLN1067OE1 
 ALA1071N      ALA1071H      GLN1067O   
 ALA1071N      ALA1071H      ALA1068O   
 ALA1071N      ALA1071H      GLU1070OE1 
 ALA1071N      ALA1071H      GLU1070OE2 
 HIS1073N      HIS1073H      GLN1069O   
 HIS1073N      HIS1073H      GLU1070O   
 HIS1073N      HIS1073H      ALA1071O   
 HIS1073N      HIS1073H      HIS1073ND1 
 HIS1073NE2    HIS1073HE2    ALA1068O   
 HIS1073NE2    HIS1073HE2    GLN1069OE1 
 HIS1073NE2    HIS1073HE2    GLN1069O   
 HIS1073NE2    HIS1073HE2    ASP1123OD2 
 ASP1074N      ASP1074H      GLN1069O   
 ASP1074N      ASP1074H      GLU1070O   
 ASP1074N      ASP1074H      ALA1071O   
 ASP1074N      ASP1074H      PRO1072O   
 ASP1074N      ASP1074H      HIS1073ND1 
 ASP1074N      ASP1074H      ASP1074OD1 
 ASP1074N      ASP1074H      ASP1074OD2 
 ASP1074N      ASP1074H      TRP1120NE1 
 VAL1075N      VAL1075H      HIS1073O   
 VAL1075N      VAL1075H      ASP1074OD1 
 VAL1075N      VAL1075H      ASP1074OD2 
 VAL1075N      VAL1075H      GLN1104OE1 
 THR1076N      THR1076H      GLU1070OE1 
 THR1076N      THR1076H      GLU1070OE2 
 THR1076N      THR1076H      ASP1074OD1 
 THR1076N      THR1076H      ASP1074OD2 
 THR1076N      THR1076H      ASP1074O   
 THR1076N      THR1076H      GLN1077OE1 
 THR1076N      THR1076H      GLN1077NE2 
 THR1076OG1    THR1076HG1    GLN1044OE1 
 THR1076OG1    THR1076HG1    GLU1070OE1 
 THR1076OG1    THR1076HG1    GLU1070OE2 
 THR1076OG1    THR1076HG1    ASP1074OD1 
 THR1076OG1    THR1076HG1    ASP1074OD2 
 THR1076OG1    THR1076HG1    VAL1075O   
 THR1076OG1    THR1076HG1    THR1076O   
 THR1076OG1    THR1076HG1    GLN1077N   
 THR1076OG1    THR1076HG1    GLU1080N   
 THR1076OG1    THR1076HG1    ILE1081N   
 THR1076OG1    THR1076HG1    HIS1101NE2 
 THR1076OG1    THR1076HG1    GLN1104NE2 
 THR1076OG1    THR1076HG1    LYS1106NZ  
 GLN1077N      GLN1077H      ASP1074OD2 
 GLN1077N      GLN1077H      ASP1074O   
 GLN1077N      GLN1077H      VAL1075O   
 GLN1077N      GLN1077H      GLN1077NE2 
 GLN1077N      GLN1077H      GLU1080OE1 
 GLN1077N      GLN1077H      GLU1080OE2 
 GLN1077N      GLN1077H      ILE1081O   
 GLN1077NE2    GLN1077HE21   GLY1040O   
 GLN1077NE2    GLN1077HE21   GLU1070OE1 
 GLN1077NE2    GLN1077HE21   GLU1070OE2 
 GLN1077NE2    GLN1077HE21   ASP1074O   
 GLN1077NE2    GLN1077HE21   VAL1075O   
 GLN1077NE2    GLN1077HE21   THR1076O   
 GLN1077NE2    GLN1077HE21   GLN1077O   
 GLN1077NE2    GLN1077HE21   GLY1078N   
 GLN1077NE2    GLN1077HE21   GLU1080OE1 
 GLN1077NE2    GLN1077HE21   GLU1080OE2 
 GLN1077NE2    GLN1077HE21   GLN1104OE1 
 GLN1077NE2    GLN1077HE21   GLN1104NE2 
 GLY1078N      GLY1078H      GLY1040O   
 GLY1078N      GLY1078H      ASP1074OD2 
 GLY1078N      GLY1078H      THR1076O   
 GLY1078N      GLY1078H      GLN1077OE1 
 GLY1078N      GLY1078H      GLU1080OE2 
 LEU1079N      LEU1079H      GLY1040O   
 LEU1079N      LEU1079H      THR1076O   
 LEU1079N      LEU1079H      GLN1077OE1 
 LEU1079N      LEU1079H      GLN1077O   
 LEU1079N      LEU1079H      GLU1080OE1 
 LEU1079N      LEU1079H      GLU1080OE2 
 GLU1080N      GLU1080H      GLN1077O   
 GLU1080N      GLU1080H      GLY1078O   
 GLU1080N      GLU1080H      GLU1080OE1 
 GLU1080N      GLU1080H      GLU1080OE2 
 ILE1081N      ILE1081H      GLN1042OE1 
 ILE1081N      ILE1081H      THR1076O   
 ILE1081N      ILE1081H      GLN1077O   
 ILE1081N      ILE1081H      GLY1078O   
 ILE1081N      ILE1081H      LEU1079O   
 ARG1082N      ARG1082H      LEU1079O   
 ARG1082N      ARG1082H      GLU1080O   
 ARG1082N      ARG1082H      ALA1100O   
 ARG1082N      ARG1082H      HIS1101ND1 
 ARG1082NE     ARG1082HE     GLN1042OE1 
 ARG1082NE     ARG1082HE     LEU1079O   
 ARG1082NE     ARG1082HE     ASP1083OD1 
 ARG1082NE     ARG1082HE     ASP1083OD2 
 ARG1082NH1    ARG1082HH11    GLU950OE1 
 ARG1082NH1    ARG1082HH11    GLU950OE2 
 ARG1082NH1    ARG1082HH11   PHE1006O   
 ARG1082NH1    ARG1082HH11   GLN1042OE1 
 ARG1082NH2    ARG1082HH21    GLU950OE1 
 ARG1082NH2    ARG1082HH21    GLU950OE2 
 ARG1082NH2    ARG1082HH21   PHE1006O   
 ARG1082NH2    ARG1082HH21   GLN1042OE1 
 ARG1082NH2    ARG1082HH21   LEU1079O   
 ARG1082NH2    ARG1082HH21   ASP1083OD1 
 ARG1082NH2    ARG1082HH21   ASP1083OD2 
 ARG1082NH2    ARG1082HH21   GLU1140OE1 
 ARG1082NH2    ARG1082HH21   GLU1140OE2 
 ASP1083N      ASP1083H      ASP1083OD2 
 ASP1083N      ASP1083H      ALA1100O   
 LYS1085N      LYS1085H      ASP1083O   
 LYS1085N      LYS1085H      ILE1098O   
 LYS1085NZ     LYS1085HZ1    THR1009O   
 LYS1085NZ     LYS1085HZ1    ALA1010O   
 LYS1085NZ     LYS1085HZ1    VAL1086O   
 LYS1085NZ     LYS1085HZ1    PRO1142O   
 LYS1085NZ     LYS1085HZ1    ASP1143OD1 
 LYS1085NZ     LYS1085HZ1    ASP1143OD2 
 LYS1085NZ     LYS1085HZ1    GLU1213OE1 
 LYS1085NZ     LYS1085HZ1    GLU1213OE2 
 VAL1086N      VAL1086H      PRO1084O   
 ILE1087N      ILE1087H      VAL1096O   
 TYR1088OH     TYR1088HH     GLN1015OE1 
 TYR1088OH     TYR1088HH     HIS1089O   
 TYR1088OH     TYR1088HH     SER1093OG  
 TYR1088OH     TYR1088HH     SER1093O   
 TYR1088OH     TYR1088HH     ARG1094N   
 HIS1089N      HIS1089H      ARG1094O   
 HIS1089NE2    HIS1089HE2    SER1092N   
 HIS1089NE2    HIS1089HE2    TRP1157NE1 
 HIS1089NE2    HIS1089HE2    PHE1181O   
 HIS1089NE2    HIS1089HE2    ASP1182OD1 
 HIS1089NE2    HIS1089HE2    ASP1182OD2 
 HIS1089NE2    HIS1089HE2    ASP1182O   
 HIS1089NE2    HIS1089HE2    GLY1183N   
 ALA1090N      ALA1090H      TYR1088O   
 ALA1090N      ALA1090H      GLU1146OE2 
 SER1092N      SER1092H      HIS1089ND1 
 SER1092N      SER1092H      HIS1089O   
 SER1092OG     SER1092HG     HIS1089ND1 
 SER1092OG     SER1092HG     HIS1089O   
 SER1092OG     SER1092HG     PRO1091O   
 SER1092OG     SER1092HG     SER1092O   
 SER1092OG     SER1092HG     ARG1094N   
 SER1092OG     SER1092HG     ARG1094NE  
 SER1092OG     SER1092HG     ARG1094NH1 
 SER1092OG     SER1092HG     ARG1094NH2 
 SER1092OG     SER1092HG     ARG1121NH1 
 SER1092OG     SER1092HG     ARG1121NH2 
 SER1092OG     SER1092HG     ASP1182OD1 
 SER1092OG     SER1092HG     ASP1182OD2 
 SER1092OG     SER1092HG     ASP1182O   
 SER1092OG     SER1092HG     GLY1183N   
 SER1092OG     SER1092HG     GLY1183O   
 SER1093N      SER1093H      HIS1089O   
 SER1093N      SER1093H      ALA1090O   
 SER1093N      SER1093H      PRO1091O   
 SER1093OG     SER1093HG     GLN1015OE1 
 SER1093OG     SER1093HG     HIS1089O   
 SER1093OG     SER1093HG     ALA1090O   
 SER1093OG     SER1093HG     PRO1091O   
 SER1093OG     SER1093HG     SER1092O   
 SER1093OG     SER1093HG     SER1093O   
 SER1093OG     SER1093HG     ARG1094NH2 
 ARG1094N      ARG1094H      HIS1089O   
 ARG1094N      ARG1094H      SER1092O   
 ARG1094N      ARG1094H      ARG1094NE  
 ARG1094NE     ARG1094HE     SER1092O   
 ARG1094NE     ARG1094HE     SER1093O   
 ARG1094NE     ARG1094HE     THR1111OG1 
 ARG1094NE     ARG1094HE     SER1112O   
 ARG1094NE     ARG1094HE     THR1113N   
 ARG1094NE     ARG1094HE     THR1113OG1 
 ARG1094NH1    ARG1094HH11   SER1092O   
 ARG1094NH1    ARG1094HH11   SER1093O   
 ARG1094NH1    ARG1094HH11   THR1111OG1 
 ARG1094NH1    ARG1094HH11   SER1112N   
 ARG1094NH1    ARG1094HH11   SER1112O   
 ARG1094NH1    ARG1094HH11   THR1113OG1 
 ARG1094NH1    ARG1094HH11   THR1113O   
 ARG1094NH1    ARG1094HH11   GLY1183O   
 ARG1094NH2    ARG1094HH21   SER1092O   
 ARG1094NH2    ARG1094HH21   SER1093O   
 ARG1094NH2    ARG1094HH21   THR1111OG1 
 ARG1094NH2    ARG1094HH21   THR1111O   
 ARG1094NH2    ARG1094HH21   SER1112N   
 ARG1094NH2    ARG1094HH21   THR1113OG1 
 ARG1094NH2    ARG1094HH21   THR1113O   
 ARG1094NH2    ARG1094HH21   ASP1182O   
 ARG1094NH2    ARG1094HH21   GLY1183O   
 ARG1094NH2    ARG1094HH21   THR1184OG1 
 TRP1095N      TRP1095H      SER1112O   
 TRP1095N      TRP1095H      THR1113O   
 TRP1095NE1    TRP1095HE1    ASP1013OD1 
 TRP1095NE1    TRP1095HE1    ASP1013OD2 
 TRP1095NE1    TRP1095HE1    LEU1017O   
 TRP1095NE1    TRP1095HE1    ASN1114OD1 
 TRP1095NE1    TRP1095HE1    ALA1115N   
 VAL1096N      VAL1096H      ILE1087O   
 MET1097N      MET1097H      TRP1110O   
 ILE1098N      ILE1098H      LYS1085O   
 LEU1099N      LEU1099H      MET1097O   
 LEU1099N      LEU1099H      THR1108O   
 ALA1100N      ALA1100H      ARG1082O   
 ALA1100N      ALA1100H      ASP1083O   
 HIS1101N      HIS1101H      LEU1099O   
 HIS1101N      HIS1101H      LYS1106O   
 HIS1101N      HIS1101H      TRP1139O   
 HIS1101NE2    HIS1101HE2    HIS1073ND1 
 HIS1101NE2    HIS1101HE2    ASP1074OD1 
 HIS1101NE2    HIS1101HE2    ASP1074OD2 
 HIS1101NE2    HIS1101HE2    THR1108N   
 HIS1101NE2    HIS1101HE2    THR1108OG1 
 GLY1102N      GLY1102H      LEU1079O   
 GLY1102N      GLY1102H      GLU1080OE2 
 GLY1102N      GLY1102H      GLU1080O   
 GLY1102N      GLY1102H      ALA1100O   
 GLY1102N      GLY1102H      TRP1139O   
 GLY1103N      GLY1103H      GLU1080OE1 
 GLY1103N      GLY1103H      GLU1080OE2 
 GLY1103N      GLY1103H      GLU1080O   
 GLY1103N      GLY1103H      HIS1101O   
 GLY1103N      GLY1103H      GLN1104O   
 GLN1104N      GLN1104H      GLU1080OE1 
 GLN1104N      GLN1104H      GLU1080OE2 
 GLN1104N      GLN1104H      HIS1101O   
 GLN1104N      GLN1104H      GLY1102O   
 GLN1104N      GLN1104H      GLN1104OE1 
 GLN1104N      GLN1104H      GLY1138N   
 GLN1104NE2    GLN1104HE21   ASP1074OD1 
 GLN1104NE2    GLN1104HE21   ASP1074OD2 
 GLN1104NE2    GLN1104HE21   GLN1077OE1 
 GLN1104NE2    GLN1104HE21   GLU1080OE1 
 GLN1104NE2    GLN1104HE21   GLU1080OE2 
 GLN1104NE2    GLN1104HE21   GLU1080O   
 GLN1104NE2    GLN1104HE21   HIS1101ND1 
 GLN1104NE2    GLN1104HE21   HIS1101O   
 GLN1104NE2    GLN1104HE21   GLY1102O   
 GLN1104NE2    GLN1104HE21   GLY1103O   
 GLN1104NE2    GLN1104HE21   ASN1105N   
 GLN1104NE2    GLN1104HE21   ASN1105OD1 
 GLN1104NE2    GLN1104HE21   ASN1105ND2 
 GLN1104NE2    GLN1104HE21   ASN1105O   
 GLN1104NE2    GLN1104HE21   LYS1106NZ  
 GLN1104NE2    GLN1104HE21   ASN1137OD1 
 GLN1104NE2    GLN1104HE21   ASN1137ND2 
 ASN1105N      ASN1105H      HIS1101O   
 ASN1105N      ASN1105H      GLY1102O   
 ASN1105N      ASN1105H      GLY1103O   
 ASN1105N      ASN1105H      GLN1104OE1 
 ASN1105N      ASN1105H      ASN1105OD1 
 ASN1105N      ASN1105H      ASN1105ND2 
 ASN1105N      ASN1105H      ASN1137OD1 
 ASN1105N      ASN1105H      ASN1137ND2 
 ASN1105N      ASN1105H      GLY1138N   
 ASN1105ND2    ASN1105HD21   GLY1102O   
 ASN1105ND2    ASN1105HD21   GLY1103O   
 ASN1105ND2    ASN1105HD21   GLN1104OE1 
 ASN1105ND2    ASN1105HD21   GLN1104O   
 ASN1105ND2    ASN1105HD21   ASN1105O   
 ASN1105ND2    ASN1105HD21   SER1127N   
 ASN1105ND2    ASN1105HD21   SER1127OG  
 ASN1105ND2    ASN1105HD21   GLY1135O   
 ASN1105ND2    ASN1105HD21   ILE1136O   
 ASN1105ND2    ASN1105HD21   ASN1137N   
 ASN1105ND2    ASN1105HD21   ASN1137OD1 
 ASN1105ND2    ASN1105HD21   ASN1137ND2 
 ASN1105ND2    ASN1105HD21   GLY1138N   
 ASN1105ND2    ASN1105HD21   GLY1138O   
 ASN1105ND2    ASN1105HD21   TRP1139N   
 ASN1105ND2    ASN1105HD21   TRP1139NE1 
 LYS1106N      LYS1106H      HIS1101O   
 LYS1106N      LYS1106H      GLN1104O   
 LYS1106NZ     LYS1106HZ1    HIS1073ND1 
 LYS1106NZ     LYS1106HZ1    HIS1073O   
 LYS1106NZ     LYS1106HZ1    ASP1074OD1 
 LYS1106NZ     LYS1106HZ1    ASP1074OD2 
 LYS1106NZ     LYS1106HZ1    HIS1101ND1 
 LYS1106NZ     LYS1106HZ1    GLN1104OE1 
 LYS1106NZ     LYS1106HZ1    ASP1123OD1 
 LYS1106NZ     LYS1106HZ1    ASP1123OD2 
 LYS1106NZ     LYS1106HZ1    THR1125OG1 
 LEU1107N      LEU1107H      PHE1124O   
 THR1108N      THR1108H      LEU1099O   
 THR1108OG1    THR1108HG1    HIS1073ND1 
 THR1108OG1    THR1108HG1    ASP1074OD1 
 THR1108OG1    THR1108HG1    ASP1074OD2 
 THR1108OG1    THR1108HG1    LEU1099O   
 THR1108OG1    THR1108HG1    HIS1101ND1 
 THR1108OG1    THR1108HG1    THR1108O   
 THR1108OG1    THR1108HG1    TRP1110NE1 
 THR1108OG1    THR1108HG1    TRP1120NE1 
 PHE1109N      PHE1109H      TRP1120NE1 
 PHE1109N      PHE1109H      SER1122O   
 TRP1110N      TRP1110H      MET1097O   
 TRP1110NE1    TRP1110HE1    SER1066O   
 TRP1110NE1    TRP1110HE1    GLN1069OE1 
 TRP1110NE1    TRP1110HE1    GLN1069O   
 TRP1110NE1    TRP1110HE1    TRP1118O   
 THR1111N      THR1111H      THR1119O   
 THR1111OG1    THR1111HG1    TRP1095O   
 THR1111OG1    THR1111HG1    TRP1110O   
 THR1111OG1    THR1111HG1    THR1111O   
 THR1111OG1    THR1111HG1    THR1119OG1 
 THR1111OG1    THR1111HG1    THR1119O   
 THR1111OG1    THR1111HG1    ARG1121NE  
 THR1111OG1    THR1111HG1    ARG1121NH1 
 THR1111OG1    THR1111HG1    ARG1121NH2 
 THR1111OG1    THR1111HG1    GLY1183O   
 SER1112N      SER1112H      TRP1095O   
 SER1112OG     SER1112HG     THR1111O   
 SER1112OG     SER1112HG     ASN1114N   
 SER1112OG     SER1112HG     ALA1115N   
 SER1112OG     SER1112HG     ALA1115O   
 SER1112OG     SER1112HG     ILE1116N   
 SER1112OG     SER1112HG     ASP1117N   
 SER1112OG     SER1112HG     ASP1117OD1 
 SER1112OG     SER1112HG     ASP1117OD2 
 SER1112OG     SER1112HG     ASP1117O   
 SER1112OG     SER1112HG     TRP1118N   
 SER1112OG     SER1112HG     TRP1118NE1 
 THR1113N      THR1113H      ASP1117OD1 
 THR1113N      THR1113H      ASP1117OD2 
 THR1113OG1    THR1113HG1    ASN1114N   
 THR1113OG1    THR1113HG1    ASN1114OD1 
 THR1113OG1    THR1113HG1    ASN1114ND2 
 THR1113OG1    THR1113HG1    ASP1117OD1 
 THR1113OG1    THR1113HG1    ASP1117OD2 
 ASN1114N      ASN1114H      ASP1117OD1 
 ASN1114N      ASN1114H      ASP1117OD2 
 ASN1114ND2    ASN1114HD21   LEU1017O   
 ASN1114ND2    ASN1114HD21   SER1018O   
 ASN1114ND2    ASN1114HD21   THR1113O   
 ASN1114ND2    ASN1114HD21   ASN1114O   
 ASN1114ND2    ASN1114HD21   ASP1117OD1 
 ALA1115N      ALA1115H      SER1112O   
 ALA1115N      ALA1115H      THR1113O   
 ILE1116N      ILE1116H      ASN1114O   
 ILE1116N      ILE1116H      ASP1117OD1 
 ILE1116N      ILE1116H      ASP1117OD2 
 ILE1116N      ILE1116H      TRP1118NE1 
 ASP1117N      ASP1117H      ASP1117OD1 
 ASP1117N      ASP1117H      ASP1117OD2 
 TRP1118N      TRP1118H      ILE1064O   
 TRP1118N      TRP1118H      GLN1069OE1 
 TRP1118N      TRP1118H      ILE1116O   
 TRP1118N      TRP1118H      ASP1117OD2 
 TRP1118NE1    TRP1118HE1    ALA1115O   
 THR1119N      THR1119H      THR1111O   
 THR1119N      THR1119H      ASP1117O   
 THR1119OG1    THR1119HG1    THR1111O   
 THR1119OG1    THR1119HG1    ASP1117O   
 THR1119OG1    THR1119HG1    TRP1118O   
 THR1119OG1    THR1119HG1    THR1119O   
 THR1119OG1    THR1119HG1    ARG1121NE  
 THR1119OG1    THR1119HG1    ARG1121NH1 
 THR1119OG1    THR1119HG1    ARG1121NH2 
 TRP1120N      TRP1120H      GLN1069OE1 
 TRP1120N      TRP1120H      GLN1069O   
 TRP1120N      TRP1120H      HIS1073ND1 
 TRP1120NE1    TRP1120HE1    ASP1074OD1 
 TRP1120NE1    TRP1120HE1    ASP1074O   
 TRP1120NE1    TRP1120HE1    SER1122O   
 TRP1120NE1    TRP1120HE1    ASP1123N   
 TRP1120NE1    TRP1120HE1    ASP1123OD1 
 ARG1121N      ARG1121H      PHE1109O   
 ARG1121N      ARG1121H      ARG1121NE  
 ARG1121NE     ARG1121HE     HIS1073ND1 
 ARG1121NE     ARG1121HE     THR1119O   
 ARG1121NE     ARG1121HE     TRP1120O   
 ARG1121NE     ARG1121HE     ARG1121O   
 ARG1121NE     ARG1121HE     GLY1183O   
 ARG1121NE     ARG1121HE     THR1184OG1 
 ARG1121NH1    ARG1121HH11   HIS1073ND1 
 ARG1121NH1    ARG1121HH11   THR1111O   
 ARG1121NH1    ARG1121HH11   THR1119O   
 ARG1121NH1    ARG1121HH11   TRP1120O   
 ARG1121NH1    ARG1121HH11   ARG1121O   
 ARG1121NH1    ARG1121HH11   GLY1183O   
 ARG1121NH1    ARG1121HH11   THR1184OG1 
 ARG1121NH1    ARG1121HH11   THR1184O   
 ARG1121NH2    ARG1121HH21   GLN1069OE1 
 ARG1121NH2    ARG1121HH21   HIS1073ND1 
 ARG1121NH2    ARG1121HH21   THR1119O   
 ARG1121NH2    ARG1121HH21   TRP1120O   
 ARG1121NH2    ARG1121HH21   THR1184OG1 
 SER1122N      SER1122H      PHE1109O   
 SER1122N      SER1122H      THR1184OG1 
 SER1122N      SER1122H      THR1184O   
 SER1122OG     SER1122HG     ARG1121O   
 SER1122OG     SER1122HG     ASP1123N   
 SER1122OG     SER1122HG     ASP1123O   
 SER1122OG     SER1122HG     THR1184OG1 
 SER1122OG     SER1122HG     THR1184O   
 SER1122OG     SER1122HG     PHE1186N   
 ASP1123N      ASP1123H      ASP1123OD1 
 ASP1123N      ASP1123H      ASP1123OD2 
 PHE1124N      PHE1124H      LEU1107O   
 THR1125N      THR1125H      ASP1123O   
 THR1125N      THR1125H      ASN1128OD1 
 THR1125N      THR1125H      ASN1128ND2 
 THR1125OG1    THR1125HG1    SER1127N   
 THR1125OG1    THR1125HG1    SER1127OG  
 THR1125OG1    THR1125HG1    ASN1128N   
 THR1125OG1    THR1125HG1    ASN1128OD1 
 THR1125OG1    THR1125HG1    ASN1128ND2 
 ALA1126N      ALA1126H      ASN1105OD1 
 ALA1126N      ALA1126H      ASN1105O   
 SER1127N      SER1127H      ASN1105OD1 
 SER1127N      SER1127H      THR1125O   
 SER1127OG     SER1127HG     ASN1105OD1 
 SER1127OG     SER1127HG     ALA1126O   
 ASN1128N      ASN1128H      THR1125O   
 ASN1128N      ASN1128H      ASN1128OD1 
 ASN1128ND2    ASN1128HD21   ASP1123OD1 
 ASN1128ND2    ASN1128HD21   ASP1123O   
 ASN1128ND2    ASN1128HD21   THR1125O   
 ASN1128ND2    ASN1128HD21   PHE1186O   
 ILE1129N      ILE1129H      THR1125O   
 ILE1129N      ILE1129H      ALA1126O   
 ILE1129N      ILE1129H      SER1127O   
 ILE1129N      ILE1129H      ASN1128OD1 
 ASN1131N      ASN1131H      ASN1131OD1 
 ASN1131ND2    ASN1131HD21   PRO1130O   
 ASN1131ND2    ASN1131HD21   ASN1131O   
 ASN1131ND2    ASN1131HD21   LEU1132N   
 ASN1131ND2    ASN1131HD21   LEU1132O   
 ASN1131ND2    ASN1131HD21   PRO1190O   
 ASN1131ND2    ASN1131HD21   VAL1191O   
 ASN1131ND2    ASN1131HD21   ASP1192OD1 
 ASN1131ND2    ASN1131HD21   ASP1192OD2 
 ASN1131ND2    ASN1131HD21   ASP1192O   
 ASN1131ND2    ASN1131HD21   THR1193N   
 ASN1131ND2    ASN1131HD21   THR1193OG1 
 LEU1132N      LEU1132H      ILE1129O   
 LEU1132N      LEU1132H      PRO1130O   
 LEU1132N      LEU1132H      VAL1191O   
 LEU1132N      LEU1132H      ASP1192O   
 SER1134N      SER1134H      LEU1132O   
 SER1134N      SER1134H      ASP1192O   
 SER1134N      SER1134H      THR1193O   
 SER1134OG     SER1134HG     SER1134O   
 SER1134OG     SER1134HG     SER1167N   
 SER1134OG     SER1134HG     SER1167O   
 SER1134OG     SER1134HG     THR1193O   
 SER1134OG     SER1134HG     TRP1199NE1 
 GLY1135N      GLY1135H      PRO1133O   
 GLY1135N      GLY1135H      ASN1137OD1 
 ILE1136N      ILE1136H      PRO1133O   
 ILE1136N      ILE1136H      SER1134O   
 ILE1136N      ILE1136H      ASN1137OD1 
 ILE1136N      ILE1136H      THR1165O   
 ILE1136N      ILE1136H      GLY1166N   
 ASN1137N      ASN1137H      GLY1135O   
 ASN1137N      ASN1137H      TRP1139NE1 
 ASN1137N      ASN1137H      THR1165OG1 
 ASN1137N      ASN1137H      THR1165O   
 ASN1137ND2    ASN1137HD21   GLY1103O   
 ASN1137ND2    ASN1137HD21   GLN1104OE1 
 ASN1137ND2    ASN1137HD21   ASN1105OD1 
 ASN1137ND2    ASN1137HD21   GLY1135O   
 ASN1137ND2    ASN1137HD21   ILE1136O   
 ASN1137ND2    ASN1137HD21   THR1165OG1 
 ASN1137ND2    ASN1137HD21   THR1165O   
 GLY1138N      GLY1138H      GLY1103O   
 GLY1138N      GLY1138H      GLN1104O   
 GLY1138N      GLY1138H      ASN1105OD1 
 GLY1138N      GLY1138H      ASN1137OD1 
 TRP1139N      TRP1139H      HIS1101O   
 TRP1139N      TRP1139H      GLY1102O   
 TRP1139N      TRP1139H      GLN1104O   
 TRP1139N      TRP1139H      ASN1105OD1 
 TRP1139NE1    TRP1139HE1    ASN1105OD1 
 TRP1139NE1    TRP1139HE1    ILE1136O   
 GLU1140N      GLU1140H      GLY1138O   
 GLU1140N      GLU1140H      THR1162O   
 VAL1141N      VAL1141H      ASP1083OD1 
 VAL1141N      VAL1141H      ASP1083OD2 
 ASP1143N      ASP1143H      MET1160O   
 PHE1144N      PHE1144H      ASP1143OD1 
 PHE1144N      PHE1144H      ASP1143OD2 
 PHE1145N      PHE1145H      VAL1158O   
 GLU1146N      GLU1146H      GLU1146OE1 
 GLU1146N      GLU1146H      GLU1146OE2 
 LEU1147N      LEU1147H      PHE1145O   
 LEU1147N      LEU1147H      LYS1156O   
 ILE1149N      ILE1149H      LEU1147O   
 ILE1149N      ILE1149H      THR1152OG1 
 ILE1149N      ILE1149H      THR1152O   
 ILE1149N      ILE1149H      THR1153OG1 
 ILE1149N      ILE1149H      THR1153O   
 ILE1149N      ILE1149H      GLN1154N   
 ILE1149N      ILE1149H      GLN1154O   
 GLN1150N      GLN1150H      PRO1148O   
 GLN1150N      GLN1150H      THR1152O   
 GLN1150N      GLN1150H      GLN1218NE2 
 GLN1150N      GLN1150H      LEU1252O   
 GLN1150N      GLN1150H      GLN1253OE1 
 GLN1150N      GLN1150H      GLN1253NE2 
 GLN1150N      GLN1150H      GLN1254N   
 GLN1150N      GLN1150H      GLN1254OE1 
 GLN1150NE2    GLN1150HE21   PRO1148O   
 GLN1150NE2    GLN1150HE21   ILE1149O   
 GLN1150NE2    GLN1150HE21   GLN1150O   
 GLN1150NE2    GLN1150HE21   GLY1151O   
 GLN1150NE2    GLN1150HE21   THR1152O   
 GLN1150NE2    GLN1150HE21   THR1153O   
 GLN1150NE2    GLN1150HE21   THR1217O   
 GLN1150NE2    GLN1150HE21   GLN1218OE1 
 GLN1150NE2    GLN1150HE21   GLN1218NE2 
 GLN1150NE2    GLN1150HE21   GLN1218O   
 GLN1150NE2    GLN1150HE21   ASP1219N   
 GLN1150NE2    GLN1150HE21   ASP1219OD1 
 GLN1150NE2    GLN1150HE21   ASP1219OD2 
 GLN1150NE2    GLN1150HE21   ARG1221NH2 
 GLN1150NE2    GLN1150HE21   GLU1251OE1 
 GLN1150NE2    GLN1150HE21   GLU1251OE2 
 GLN1150NE2    GLN1150HE21   LEU1252O   
 GLN1150NE2    GLN1150HE21   GLN1253OE1 
 GLN1150NE2    GLN1150HE21   GLN1253NE2 
 GLN1150NE2    GLN1150HE21   GLN1254N   
 GLN1150NE2    GLN1150HE21   GLN1254OE1 
 GLN1150NE2    GLN1150HE21   GLN1254NE2 
 GLN1150NE2    GLN1150HE21   GLN1254O   
 GLN1150NE2    GLN1150HE21   GLU1385OE1 
 GLN1150NE2    GLN1150HE21   GLU1385OE2 
 GLY1151N      GLY1151H      GLN1253OE1 
 GLY1151N      GLY1151H      GLN1253NE2 
 GLY1151N      GLY1151H      GLN1254OE1 
 GLY1151N      GLY1151H      GLN1254NE2 
 GLY1151N      GLY1151H      GLN1254O   
 THR1152N      THR1152H      ILE1149O   
 THR1152N      THR1152H      GLN1150OE1 
 THR1152N      THR1152H      GLN1218OE1 
 THR1152OG1    THR1152HG1    ILE1149O   
 THR1152OG1    THR1152HG1    GLY1151O   
 THR1152OG1    THR1152HG1    THR1152O   
 THR1152OG1    THR1152HG1    THR1153N   
 THR1152OG1    THR1152HG1    GLN1154N   
 THR1152OG1    THR1152HG1    GLN1154OE1 
 THR1152OG1    THR1152HG1    GLN1154NE2 
 THR1152OG1    THR1152HG1    GLN1154O   
 THR1152OG1    THR1152HG1    GLN1254NE2 
 THR1153N      THR1153H      ILE1149O   
 THR1153N      THR1153H      GLY1151O   
 THR1153N      THR1153H      GLN1218OE1 
 THR1153N      THR1153H      GLN1218NE2 
 THR1153OG1    THR1153HG1    THR1153O   
 THR1153OG1    THR1153HG1    GLN1154N   
 THR1153OG1    THR1153HG1    GLN1154OE1 
 THR1153OG1    THR1153HG1    GLN1154NE2 
 THR1153OG1    THR1153HG1    GLN1218OE1 
 THR1153OG1    THR1153HG1    GLN1218NE2 
 GLN1154N      GLN1154H      ILE1149O   
 GLN1154N      GLN1154H      THR1152O   
 GLN1154N      GLN1154H      GLN1154OE1 
 GLN1154N      GLN1154H      GLN1154NE2 
 GLN1154NE2    GLN1154HE21   GLU1146OE1 
 GLN1154NE2    GLN1154HE21   THR1152O   
 GLN1154NE2    GLN1154HE21   THR1153O   
 GLN1154NE2    GLN1154HE21   LYS1155N   
 GLN1154NE2    GLN1154HE21   LYS1155O   
 GLN1154NE2    GLN1154HE21   LYS1156N   
 GLN1154NE2    GLN1154HE21   LYS1156NZ  
 GLN1154NE2    GLN1154HE21   SER1180OG  
 LYS1155N      LYS1155H      THR1153O   
 LYS1155N      LYS1155H      GLN1154OE1 
 LYS1155NZ     LYS1155HZ1    GLU1146OE1 
 LYS1155NZ     LYS1155HZ1    GLU1146OE2 
 LYS1155NZ     LYS1155HZ1    GLU1146O   
 LYS1155NZ     LYS1155HZ1    THR1153O   
 LYS1155NZ     LYS1155HZ1    THR1217OG1 
 LYS1155NZ     LYS1155HZ1    THR1217O   
 LYS1155NZ     LYS1155HZ1    GLN1218OE1 
 LYS1155NZ     LYS1155HZ1    GLN1218NE2 
 LYS1155NZ     LYS1155HZ1    GLN1218O   
 LYS1155NZ     LYS1155HZ1    ASP1219OD1 
 LYS1155NZ     LYS1155HZ1    ASP1219OD2 
 LYS1155NZ     LYS1155HZ1    GLY1220O   
 LYS1156N      LYS1156H      LEU1147O   
 LYS1156N      LYS1156H      GLN1154O   
 LYS1156NZ     LYS1156HZ1    GLN1154OE1 
 LYS1156NZ     LYS1156HZ1    THR1178OG1 
 LYS1156NZ     LYS1156HZ1    THR1178O   
 LYS1156NZ     LYS1156HZ1    GLY1179O   
 LYS1156NZ     LYS1156HZ1    SER1180OG  
 LYS1156NZ     LYS1156HZ1    ASP1189OD1 
 LYS1156NZ     LYS1156HZ1    ASP1189OD2 
 TRP1157N      TRP1157H      GLY1179N   
 TRP1157N      TRP1157H      GLY1179O   
 TRP1157N      TRP1157H      SER1180OG  
 TRP1157NE1    TRP1157HE1    GLU1146OE1 
 TRP1157NE1    TRP1157HE1    GLU1146OE2 
 TRP1157NE1    TRP1157HE1    PHE1181N   
 TRP1157NE1    TRP1157HE1    PHE1181O   
 VAL1158N      VAL1158H      PHE1145O   
 VAL1158N      VAL1158H      LYS1156O   
 LEU1159N      LEU1159H      TRP1157O   
 LEU1159N      LEU1159H      VAL1177O   
 MET1160N      MET1160H      ASP1143O   
 MET1160N      MET1160H      VAL1158O   
 ILE1161N      ILE1161H      LEU1159O   
 ILE1161N      ILE1161H      PHE1175O   
 THR1162N      THR1162H      GLU1140O   
 THR1162N      THR1162H      VAL1141O   
 THR1162OG1    THR1162HG1    ASN1172ND2 
 THR1162OG1    THR1162HG1    GLY1173N   
 THR1162OG1    THR1162HG1    GLY1173O   
 THR1162OG1    THR1162HG1    VAL1174N   
 THR1162OG1    THR1162HG1    ASP1207OD1 
 THR1162OG1    THR1162HG1    ASP1207OD2 
 THR1162OG1    THR1162HG1    GLY1208N   
 ALA1164N      ALA1164H      ASN1137O   
 ALA1164N      ALA1164H      GLY1138O   
 THR1165N      THR1165H      ASN1137O   
 THR1165N      THR1165H      ASN1172ND2 
 THR1165OG1    THR1165HG1    GLY1135O   
 THR1165OG1    THR1165HG1    ASN1137OD1 
 THR1165OG1    THR1165HG1    ALA1164O   
 THR1165OG1    THR1165HG1    THR1165O   
 GLY1166N      GLY1166H      PRO1163O   
 GLY1166N      GLY1166H      GLY1171O   
 GLY1166N      GLY1166H      ASN1172OD1 
 GLY1166N      GLY1166H      ASN1172ND2 
 SER1167N      SER1167H      SER1134O   
 SER1167N      SER1167H      GLY1135O   
 SER1167OG     SER1167HG     GLY1166O   
 SER1167OG     SER1167HG     ALA1169N   
 SER1167OG     SER1167HG     ALA1169O   
 SER1167OG     SER1167HG     GLY1170N   
 SER1167OG     SER1167HG     GLY1170O   
 SER1167OG     SER1167HG     GLY1171N   
 SER1167OG     SER1167HG     GLY1171O   
 SER1167OG     SER1167HG     ASN1172N   
 SER1167OG     SER1167HG     ASN1172OD1 
 SER1167OG     SER1167HG     ASN1172O   
 ALA1169N      ALA1169H      TYR1202O   
 ALA1169N      ALA1169H      GLY1203O   
 GLY1170N      GLY1170H      TYR1202O   
 GLY1170N      GLY1170H      VAL1355O   
 GLY1171N      GLY1171H      ALA1169O   
 GLY1171N      GLY1171H      ASN1172O   
 GLY1171N      GLY1171H      GLY1203O   
 GLY1171N      GLY1171H      HIS1356ND1 
 ASN1172N      ASN1172H      GLY1170O   
 ASN1172N      ASN1172H      ASN1172OD1 
 ASN1172N      ASN1172H      ASN1172ND2 
 ASN1172N      ASN1172H      GLY1203O   
 ASN1172N      ASN1172H      ALA1351O   
 ASN1172ND2    ASN1172HD21   PRO1163O   
 ASN1172ND2    ASN1172HD21   ALA1164O   
 ASN1172ND2    ASN1172HD21   GLY1166O   
 ASN1172ND2    ASN1172HD21   ASN1172O   
 ASN1172ND2    ASN1172HD21   GLY1173N   
 ASN1172ND2    ASN1172HD21   GLY1173O   
 ASN1172ND2    ASN1172HD21   ARG1204NH2 
 ASN1172ND2    ASN1172HD21   ASP1207OD1 
 ASN1172ND2    ASN1172HD21   ASP1207OD2 
 ASN1172ND2    ASN1172HD21   ALA1351O   
 GLY1173N      GLY1173H      PRO1163O   
 GLY1173N      GLY1173H      GLY1166O   
 GLY1173N      GLY1173H      ASN1172OD1 
 VAL1174N      VAL1174H      ASN1172O   
 VAL1174N      VAL1174H      PHE1206O   
 VAL1174N      VAL1174H      ASP1207OD1 
 VAL1174N      VAL1174H      ASP1207OD2 
 PHE1175N      PHE1175H      ILE1161O   
 ALA1176N      ALA1176H      VAL1174O   
 ALA1176N      ALA1176H      PHE1198O   
 VAL1177N      VAL1177H      LEU1159O   
 VAL1177N      VAL1177H      PHE1175O   
 THR1178N      THR1178H      ALA1176O   
 THR1178N      THR1178H      ALA1197O   
 THR1178OG1    THR1178HG1    THR1178O   
 THR1178OG1    THR1178HG1    ASP1189OD1 
 THR1178OG1    THR1178HG1    ASP1189OD2 
 THR1178OG1    THR1178HG1    ASP1189O   
 THR1178OG1    THR1178HG1    ALA1197O   
 GLY1179N      GLY1179H      TRP1157O   
 GLY1179N      GLY1179H      VAL1177O   
 SER1180N      SER1180H      THR1187OG1 
 SER1180N      SER1180H      THR1187O   
 SER1180OG     SER1180HG     GLY1179O   
 SER1180OG     SER1180HG     SER1180O   
 SER1180OG     SER1180HG     PHE1181N   
 SER1180OG     SER1180HG     THR1187OG1 
 PHE1181N      PHE1181H      GLY1179O   
 ASP1182N      ASP1182H      ASP1182OD1 
 ASP1182N      ASP1182H      ASP1182OD2 
 ASP1182N      ASP1182H      VAL1185O   
 GLY1183N      GLY1183H      HIS1089ND1 
 GLY1183N      GLY1183H      ASP1182OD1 
 GLY1183N      GLY1183H      ASP1182OD2 
 GLY1183N      GLY1183H      VAL1185O   
 THR1184N      THR1184H      ASP1182OD1 
 THR1184N      THR1184H      ASP1182OD2 
 THR1184N      THR1184H      ASP1182O   
 THR1184OG1    THR1184HG1    ASP1182OD1 
 THR1184OG1    THR1184HG1    ASP1182OD2 
 THR1184OG1    THR1184HG1    VAL1185N   
 VAL1185N      VAL1185H      ASP1182OD1 
 VAL1185N      VAL1185H      ASP1182OD2 
 VAL1185N      VAL1185H      ASP1182O   
 THR1187N      THR1187H      SER1180O   
 THR1187N      THR1187H      VAL1185O   
 THR1187OG1    THR1187HG1    SER1180O   
 THR1187OG1    THR1187HG1    PHE1186O   
 THR1187OG1    THR1187HG1    THR1187O   
 ALA1188N      ALA1188H      ASN1128OD1 
 ALA1188N      ALA1188H      ASN1128O   
 ALA1188N      ALA1188H      PHE1186O   
 ASP1189N      ASP1189H      THR1178O   
 ASP1189N      ASP1189H      ASP1189OD1 
 VAL1191N      VAL1191H      PRO1130O   
 VAL1191N      VAL1191H      ASN1131OD1 
 VAL1191N      VAL1191H      ASN1131O   
 VAL1191N      VAL1191H      ASP1189O   
 ASP1192N      ASP1192H      ASN1131O   
 ASP1192N      ASP1192H      PRO1190O   
 ASP1192N      ASP1192H      ASP1192OD1 
 ASP1192N      ASP1192H      ASP1192OD2 
 ASP1192N      ASP1192H      THR1195OG1 
 ASP1192N      ASP1192H      THR1195O   
 ASP1192N      ASP1192H      ALA1197O   
 THR1193N      THR1193H      ASN1131OD1 
 THR1193N      THR1193H      LEU1132O   
 THR1193N      THR1193H      VAL1191O   
 THR1193N      THR1193H      ASP1192OD1 
 THR1193N      THR1193H      ASP1192OD2 
 THR1193OG1    THR1193HG1    LEU1132O   
 THR1193OG1    THR1193HG1    ASP1192OD1 
 THR1193OG1    THR1193HG1    ASP1192OD2 
 THR1193OG1    THR1193HG1    ALA1194N   
 ALA1194N      ALA1194H      ASP1192OD1 
 ALA1194N      ALA1194H      ASP1192OD2 
 ALA1194N      ALA1194H      ASP1192O   
 THR1195N      THR1195H      ASP1192OD1 
 THR1195N      THR1195H      ASP1192OD2 
 THR1195N      THR1195H      ASP1192O   
 THR1195OG1    THR1195HG1    ASP1192OD1 
 THR1195OG1    THR1195HG1    ASP1192OD2 
 THR1195OG1    THR1195HG1    THR1195O   
 THR1195OG1    THR1195HG1    GLY1196N   
 THR1195OG1    THR1195HG1    ALA1197N   
 THR1195OG1    THR1195HG1    PHE1198N   
 THR1195OG1    THR1195HG1    LYS1258NZ  
 THR1195OG1    THR1195HG1    ARG1260NH1 
 THR1195OG1    THR1195HG1    ARG1260NH2 
 THR1195OG1    THR1195HG1    ARG1361NH1 
 THR1195OG1    THR1195HG1    ARG1361NH2 
 GLY1196N      GLY1196H      ASP1192OD1 
 GLY1196N      GLY1196H      ASP1192OD2 
 GLY1196N      GLY1196H      ASP1192O   
 GLY1196N      GLY1196H      THR1193O   
 GLY1196N      GLY1196H      ALA1194O   
 GLY1196N      GLY1196H      TYR1202OH  
 GLY1196N      GLY1196H      ARG1260NH1 
 ALA1197N      ALA1197H      ASP1192OD1 
 ALA1197N      ALA1197H      ASP1192O   
 ALA1197N      ALA1197H      THR1195O   
 ALA1197N      ALA1197H      LEU1259O   
 PHE1198N      PHE1198H      ASP1192O   
 PHE1198N      PHE1198H      GLY1196O   
 PHE1198N      PHE1198H      TRP1199O   
 TRP1199N      TRP1199H      THR1193O   
 TRP1199N      TRP1199H      GLY1196O   
 TRP1199NE1    TRP1199HE1    SER1167O   
 TRP1199NE1    TRP1199HE1    PRO1168N   
 TRP1199NE1    TRP1199HE1    ASP1192O   
 TRP1199NE1    TRP1199HE1    THR1193O   
 TRP1199NE1    TRP1199HE1    ALA1194O   
 LEU1200N      LEU1200H      VAL1174O   
 LEU1200N      LEU1200H      ALA1197O   
 LEU1200N      LEU1200H      PHE1198O   
 ASP1201N      ASP1201H      GLN1263NE2 
 TYR1202N      TYR1202H      ASP1201OD1 
 TYR1202N      TYR1202H      VAL1389O   
 TYR1202OH     TYR1202HH     ALA1194O   
 TYR1202OH     TYR1202HH     GLY1196O   
 TYR1202OH     TYR1202HH     TRP1199O   
 TYR1202OH     TYR1202HH     LYS1258NZ  
 TYR1202OH     TYR1202HH     ARG1260NE  
 TYR1202OH     TYR1202HH     ARG1260NH1 
 TYR1202OH     TYR1202HH     ARG1260NH2 
 TYR1202OH     TYR1202HH     THR1359N   
 TYR1202OH     TYR1202HH     THR1359OG1 
 TYR1202OH     TYR1202HH     THR1359O   
 TYR1202OH     TYR1202HH     GLU1387O   
 TYR1202OH     TYR1202HH     VAL1389N   
 GLY1203N      GLY1203H      ASP1201OD1 
 GLY1203N      GLY1203H      ASP1201OD2 
 GLY1203N      GLY1203H      ASP1201O   
 GLY1203N      GLY1203H      VAL1389O   
 ARG1204N      ARG1204H      ASP1201OD1 
 ARG1204N      ARG1204H      ASP1205OD2 
 ARG1204N      ARG1204H      SER1391OG  
 ARG1204N      ARG1204H      SER1391O   
 ARG1204N      ARG1204H      ASN1392ND2 
 ARG1204NE     ARG1204HE     ASN1172O   
 ARG1204NE     ARG1204HE     ARG1204O   
 ARG1204NE     ARG1204HE     ASP1205OD1 
 ARG1204NE     ARG1204HE     ASP1207OD1 
 ARG1204NE     ARG1204HE     ASP1207OD2 
 ARG1204NE     ARG1204HE     SER1230OG  
 ARG1204NE     ARG1204HE     TYR1231OH  
 ARG1204NE     ARG1204HE     ASP1349OD2 
 ARG1204NE     ARG1204HE     ALA1352O   
 ARG1204NH1    ARG1204HH11   GLY1170O   
 ARG1204NH1    ARG1204HH11   GLY1171O   
 ARG1204NH1    ARG1204HH11   ASN1172O   
 ARG1204NH1    ARG1204HH11   GLY1173O   
 ARG1204NH1    ARG1204HH11   GLY1203O   
 ARG1204NH1    ARG1204HH11   ARG1204O   
 ARG1204NH1    ARG1204HH11   ASP1207OD1 
 ARG1204NH1    ARG1204HH11   ASP1207OD2 
 ARG1204NH1    ARG1204HH11   SER1230OG  
 ARG1204NH1    ARG1204HH11   SER1230O   
 ARG1204NH1    ARG1204HH11   TYR1231OH  
 ARG1204NH1    ARG1204HH11   ASP1349OD1 
 ARG1204NH1    ARG1204HH11   ALA1352O   
 ARG1204NH1    ARG1204HH11   GLY1353O   
 ARG1204NH1    ARG1204HH11   GLY1354O   
 ARG1204NH1    ARG1204HH11   HIS1356ND1 
 ARG1204NH2    ARG1204HH21   GLY1173O   
 ARG1204NH2    ARG1204HH21   ARG1204O   
 ARG1204NH2    ARG1204HH21   PHE1206O   
 ARG1204NH2    ARG1204HH21   ASP1207OD1 
 ARG1204NH2    ARG1204HH21   ASP1207OD2 
 ARG1204NH2    ARG1204HH21   SER1230OG  
 ARG1204NH2    ARG1204HH21   SER1230O   
 ARG1204NH2    ARG1204HH21   TYR1231OH  
 ARG1204NH2    ARG1204HH21   ASP1349OD1 
 ARG1204NH2    ARG1204HH21   ASP1349OD2 
 ASP1205N      ASP1205H      ASP1205OD1 
 ASP1205N      ASP1205H      ASP1205OD2 
 ASP1205N      ASP1205H      SER1230OG  
 ASP1205N      ASP1205H      TYR1231OH  
 ASP1205N      ASP1205H      SER1391O   
 PHE1206N      PHE1206H      ARG1204O   
 PHE1206N      PHE1206H      SER1391OG  
 PHE1206N      PHE1206H      SER1391O   
 ASP1207N      ASP1207H      ASP1205O   
 ASP1207N      ASP1207H      SER1226OG  
 ASP1207N      ASP1207H      VAL1227O   
 GLY1208N      GLY1208H      ASP1207OD1 
 GLY1208N      GLY1208H      ASP1207OD2 
 ALA1209N      ALA1209H      VAL1141O   
 ALA1209N      ALA1209H      SER1226OG  
 LEU1210N      LEU1210H      GLY1208O   
 LEU1210N      LEU1210H      ALA1225O   
 LEU1210N      LEU1210H      SER1226OG  
 MET1211N      MET1211H      ASP1143OD1 
 MET1211N      MET1211H      ASP1143OD2 
 MET1211N      MET1211H      ALA1209O   
 TRP1212N      TRP1212H      ILE1223O   
 TRP1212NE1    TRP1212HE1     ILE955O   
 TRP1212NE1    TRP1212HE1     HIS962O   
 GLU1213N      GLU1213H       LEU954O   
 GLU1213N      GLU1213H      MET1211O   
 ASN1214N      ASN1214H      GLU1213OE1 
 ASN1214N      ASN1214H      GLU1213OE2 
 ASN1214N      ASN1214H      ASN1214ND2 
 ASN1214ND2    ASN1214HD21    LYS956O   
 ASN1214ND2    ASN1214HD21   PHE1012O   
 ASN1214ND2    ASN1214HD21   GLU1213OE1 
 ASN1214ND2    ASN1214HD21   GLU1213OE2 
 ASN1214ND2    ASN1214HD21   GLU1213O   
 ASN1214ND2    ASN1214HD21   ASN1214O   
 VAL1215N      VAL1215H       LYS956O   
 VAL1215N      VAL1215H      GLU1213O   
 THR1217N      THR1217H      VAL1215O   
 THR1217N      THR1217H      ASP1219OD1 
 THR1217N      THR1217H      ASP1219OD2 
 THR1217OG1    THR1217HG1    GLU1146OE1 
 THR1217OG1    THR1217HG1    GLU1146OE2 
 THR1217OG1    THR1217HG1    GLU1146O   
 THR1217OG1    THR1217HG1    THR1217O   
 THR1217OG1    THR1217HG1    GLN1218N   
 THR1217OG1    THR1217HG1    GLN1218OE1 
 THR1217OG1    THR1217HG1    GLN1218NE2 
 GLN1218N      GLN1218H      PRO1216O   
 GLN1218N      GLN1218H      GLN1218OE1 
 GLN1218N      GLN1218H      GLN1218NE2 
 GLN1218N      GLN1218H      ARG1221O   
 GLN1218NE2    GLN1218HE21   PRO1148O   
 GLN1218NE2    GLN1218HE21   ILE1149O   
 GLN1218NE2    GLN1218HE21   GLN1150OE1 
 GLN1218NE2    GLN1218HE21   GLY1151O   
 GLN1218NE2    GLN1218HE21   THR1152O   
 GLN1218NE2    GLN1218HE21   GLN1218O   
 GLN1218NE2    GLN1218HE21   ASP1219OD1 
 GLN1218NE2    GLN1218HE21   ASP1219OD2 
 GLN1218NE2    GLN1218HE21   GLU1251OE1 
 GLN1218NE2    GLN1218HE21   GLU1251OE2 
 GLN1218NE2    GLN1218HE21   LEU1252N   
 GLN1218NE2    GLN1218HE21   LEU1252O   
 ASP1219N      ASP1219H      PRO1216O   
 ASP1219N      ASP1219H      THR1217O   
 ASP1219N      ASP1219H      GLN1218OE1 
 ASP1219N      ASP1219H      ASP1219OD1 
 ASP1219N      ASP1219H      ASP1219OD2 
 GLY1220N      GLY1220H      VAL1215O   
 GLY1220N      GLY1220H      PRO1216O   
 GLY1220N      GLY1220H      THR1217O   
 GLY1220N      GLY1220H      GLN1218O   
 GLY1220N      GLY1220H      ASP1219OD1 
 GLY1220N      GLY1220H      ASP1219OD2 
 GLY1220N      GLY1220H      GLU1251OE1 
 ARG1221N      ARG1221H      PRO1216O   
 ARG1221N      ARG1221H      GLN1218O   
 ARG1221N      ARG1221H      ASP1219OD1 
 ARG1221N      ARG1221H      ASP1219OD2 
 ARG1221N      ARG1221H      ASP1219O   
 ARG1221NE     ARG1221HE     ASP1219OD1 
 ARG1221NE     ARG1221HE     ASP1219OD2 
 ARG1221NE     ARG1221HE     ASP1219O   
 ARG1221NE     ARG1221HE     GLY1220O   
 ARG1221NE     ARG1221HE     THR1249OG1 
 ARG1221NE     ARG1221HE     GLU1251OE1 
 ARG1221NE     ARG1221HE     GLU1251OE2 
 ARG1221NE     ARG1221HE     ASP1267OD1 
 ARG1221NE     ARG1221HE     ASP1267OD2 
 ARG1221NE     ARG1221HE     GLU1268OE1 
 ARG1221NE     ARG1221HE     GLU1268OE2 
 ARG1221NH1    ARG1221HH11   ASP1219OD1 
 ARG1221NH1    ARG1221HH11   ASP1219OD2 
 ARG1221NH1    ARG1221HH11   ASP1219O   
 ARG1221NH1    ARG1221HH11   GLY1220O   
 ARG1221NH1    ARG1221HH11   THR1249OG1 
 ARG1221NH1    ARG1221HH11   LEU1250O   
 ARG1221NH1    ARG1221HH11   GLU1251OE1 
 ARG1221NH1    ARG1221HH11   GLU1251OE2 
 ARG1221NH1    ARG1221HH11   ASP1267OD1 
 ARG1221NH1    ARG1221HH11   ASP1267OD2 
 ARG1221NH1    ARG1221HH11   ASP1267O   
 ARG1221NH1    ARG1221HH11   GLU1268OE1 
 ARG1221NH1    ARG1221HH11   GLU1268OE2 
 ARG1221NH2    ARG1221HH21   GLN1218O   
 ARG1221NH2    ARG1221HH21   ASP1219OD1 
 ARG1221NH2    ARG1221HH21   ASP1219OD2 
 ARG1221NH2    ARG1221HH21   ASP1219O   
 ARG1221NH2    ARG1221HH21   GLY1220O   
 ARG1221NH2    ARG1221HH21   THR1249OG1 
 ARG1221NH2    ARG1221HH21   GLU1251OE1 
 ARG1221NH2    ARG1221HH21   GLU1251OE2 
 ARG1221NH2    ARG1221HH21   ASP1267OD1 
 ARG1221NH2    ARG1221HH21   ASP1267OD2 
 ARG1221NH2    ARG1221HH21   GLU1268OE1 
 ARG1221NH2    ARG1221HH21   GLU1268OE2 
 VAL1222N      VAL1222H      THR1217O   
 VAL1222N      VAL1222H      GLY1220O   
 VAL1222N      VAL1222H      LEU1250O   
 ILE1223N      ILE1223H      ARG1221O   
 LEU1224N      LEU1224H      VAL1222O   
 LEU1224N      LEU1224H      ARG1248O   
 ALA1225N      ALA1225H      LEU1210O   
 SER1226N      SER1226H      LEU1210O   
 SER1226N      SER1226H      LEU1224O   
 SER1226N      SER1226H      SER1245O   
 SER1226OG     SER1226HG     PHE1206O   
 SER1226OG     SER1226HG     ASP1207O   
 SER1226OG     SER1226HG     GLY1208O   
 SER1226OG     SER1226HG     ALA1225O   
 SER1226OG     SER1226HG     VAL1227N   
 SER1226OG     SER1226HG     VAL1227O   
 VAL1227N      VAL1227H      ASP1207O   
 VAL1227N      VAL1227H      GLY1208O   
 MET1228N      MET1228H      MET1243O   
 ASN1229N      ASN1229H      ASP1205OD1 
 ASN1229N      ASN1229H      ASP1205O   
 ASN1229ND2    ASN1229HD21   ASP1205OD1 
 ASN1229ND2    ASN1229HD21   ASP1205OD2 
 ASN1229ND2    ASN1229HD21   MET1228O   
 ASN1229ND2    ASN1229HD21   SER1230N   
 ASN1229ND2    ASN1229HD21   TYR1231N   
 ASN1229ND2    ASN1229HD21   TYR1231OH  
 ASN1229ND2    ASN1229HD21   TYR1231O   
 ASN1229ND2    ASN1229HD21   GLY1232N   
 ASN1229ND2    ASN1229HD21   GLY1232O   
 ASN1229ND2    ASN1229HD21   PRO1236O   
 ASN1229ND2    ASN1229HD21   LYS1241NZ  
 ASN1229ND2    ASN1229HD21   MET1243N   
 ASN1229ND2    ASN1229HD21   LEU1393O   
 SER1230N      SER1230H      ASP1205OD1 
 SER1230OG     SER1230HG     ARG1204O   
 SER1230OG     SER1230HG     ASP1205OD1 
 SER1230OG     SER1230HG     ASP1205OD2 
 SER1230OG     SER1230HG     ASP1205O   
 SER1230OG     SER1230HG     ASP1207OD1 
 SER1230OG     SER1230HG     ASP1207OD2 
 SER1230OG     SER1230HG     TYR1231N   
 SER1230OG     SER1230HG     TYR1231OH  
 TYR1231N      TYR1231H      ASN1229OD1 
 TYR1231N      TYR1231H      ASN1229O   
 TYR1231N      TYR1231H      LYS1241NZ  
 TYR1231OH     TYR1231HH     ASP1205OD1 
 TYR1231OH     TYR1231HH     ASP1205OD2 
 TYR1231OH     TYR1231HH     ARG1340NH1 
 TYR1231OH     TYR1231HH     ARG1340NH2 
 TYR1231OH     TYR1231HH     TYR1348OH  
 TYR1231OH     TYR1231HH     ASN1392ND2 
 TYR1231OH     TYR1231HH     LEU1393N   
 GLY1232N      GLY1232H      ASN1229OD1 
 GLY1232N      GLY1232H      ASN1229O   
 GLY1232N      GLY1232H      SER1230O   
 GLY1232N      GLY1232H      HIS1234ND1 
 GLY1232N      GLY1232H      ASP1349OD1 
 GLY1232N      GLY1232H      ASP1349O   
 GLY1233N      GLY1233H      TYR1231O   
 GLY1233N      GLY1233H      HIS1234ND1 
 GLY1233N      GLY1233H      PRO1235O   
 GLY1233N      GLY1233H      THR1237OG1 
 HIS1234N      HIS1234H      TYR1231O   
 HIS1234N      HIS1234H      GLY1232O   
 HIS1234N      HIS1234H      HIS1234ND1 
 HIS1234N      HIS1234H      PRO1235O   
 HIS1234N      HIS1234H      SER1347OG  
 HIS1234N      HIS1234H      SER1347O   
 HIS1234N      HIS1234H      TYR1348OH  
 HIS1234NE2    HIS1234HE2    GLN1323OE1 
 HIS1234NE2    HIS1234HE2    ASN1345OD1 
 HIS1234NE2    HIS1234HE2    ASN1345ND2 
 HIS1234NE2    HIS1234HE2    ASN1345O   
 HIS1234NE2    HIS1234HE2    SER1347N   
 HIS1234NE2    HIS1234HE2    SER1347OG  
 HIS1234NE2    HIS1234HE2    SER1347O   
 HIS1234NE2    HIS1234HE2    TYR1348O   
 HIS1234NE2    HIS1234HE2    ASP1349OD1 
 THR1237N      THR1237H       ASP934OD1 
 THR1237N      THR1237H       ASP934OD2 
 THR1237N      THR1237H      PRO1235O   
 THR1237N      THR1237H      ASN1238OD1 
 THR1237OG1    THR1237HG1     ASP934OD1 
 THR1237OG1    THR1237HG1     ASP934OD2 
 THR1237OG1    THR1237HG1    GLY1232O   
 THR1237OG1    THR1237HG1    GLY1233O   
 THR1237OG1    THR1237HG1    PRO1235O   
 THR1237OG1    THR1237HG1    PRO1236O   
 THR1237OG1    THR1237HG1    THR1237O   
 THR1237OG1    THR1237HG1    ASN1238N   
 THR1237OG1    THR1237HG1    ASN1238ND2 
 THR1237OG1    THR1237HG1    THR1239O   
 THR1237OG1    THR1237HG1    TRP1240N   
 THR1237OG1    THR1237HG1    TRP1240O   
 ASN1238N      ASN1238H       ASP934OD1 
 ASN1238N      ASN1238H       ASP934OD2 
 ASN1238N      ASN1238H      ASN1238ND2 
 ASN1238ND2    ASN1238HD21    ASP934OD1 
 ASN1238ND2    ASN1238HD21    ASP934OD2 
 ASN1238ND2    ASN1238HD21    ASP934O   
 ASN1238ND2    ASN1238HD21    ASP944O   
 ASN1238ND2    ASN1238HD21   THR1237O   
 ASN1238ND2    ASN1238HD21   ASN1238O   
 ASN1238ND2    ASN1238HD21   THR1239N   
 ASN1238ND2    ASN1238HD21   TRP1240NE1 
 THR1239N      THR1239H       ASN972OD1 
 THR1239N      THR1239H      THR1237O   
 THR1239N      THR1239H      ASN1238OD1 
 THR1239OG1    THR1239HG1     GLN945OE1 
 THR1239OG1    THR1239HG1     ASN946OD1 
 THR1239OG1    THR1239HG1     ASN972OD1 
 THR1239OG1    THR1239HG1    THR1239O   
 THR1239OG1    THR1239HG1    TRP1240N   
 TRP1240N      TRP1240H       ASP944O   
 TRP1240N      TRP1240H      THR1237O   
 TRP1240N      TRP1240H      ASN1238OD1 
 TRP1240N      TRP1240H      ASN1238O   
 TRP1240NE1    TRP1240HE1     ASP934OD1 
 TRP1240NE1    TRP1240HE1     ASP934OD2 
 TRP1240NE1    TRP1240HE1     ASP934O   
 TRP1240NE1    TRP1240HE1     PHE935O   
 TRP1240NE1    TRP1240HE1    ASN1238OD1 
 LYS1241N      LYS1241H       ASN946O   
 LYS1241N      LYS1241H       ASN972OD1 
 LYS1241N      LYS1241H      THR1237O   
 LYS1241N      LYS1241H      ASN1238O   
 LYS1241N      LYS1241H      THR1239O   
 LYS1241NZ     LYS1241HZ1     MET948O   
 LYS1241NZ     LYS1241HZ1     ASN949OD1 
 LYS1241NZ     LYS1241HZ1     ASN972OD1 
 LYS1241NZ     LYS1241HZ1    MET1228O   
 LYS1241NZ     LYS1241HZ1    ASN1229OD1 
 LYS1241NZ     LYS1241HZ1    ASN1229O   
 LYS1241NZ     LYS1241HZ1    SER1230O   
 LYS1241NZ     LYS1241HZ1    TYR1231O   
 LYS1241NZ     LYS1241HZ1    GLY1232O   
 LYS1241NZ     LYS1241HZ1    PRO1236O   
 LYS1241NZ     LYS1241HZ1    ASN1238O   
 LYS1241NZ     LYS1241HZ1    THR1239O   
 LYS1241NZ     LYS1241HZ1    TRP1240O   
 LYS1241NZ     LYS1241HZ1    GLY1242O   
 GLY1242N      GLY1242H      ASN1229OD1 
 GLY1242N      GLY1242H      TRP1240O   
 MET1243N      MET1243H       PHE941O   
 MET1243N      MET1243H      MET1228O   
 VAL1244N      VAL1244H       HIS940O   
 VAL1244N      VAL1244H       PHE941O   
 VAL1244N      VAL1244H      GLY1242O   
 SER1245N      SER1245H      ALA1225O   
 SER1245N      SER1245H      SER1226O   
 SER1245OG     SER1245HG     ARG1248NE  
 SER1245OG     SER1245HG     ARG1248NH1 
 SER1245OG     SER1245HG     ARG1248NH2 
 SER1245OG     SER1245HG     GLU1380OE1 
 SER1245OG     SER1245HG     GLU1380OE2 
 PHE1246N      PHE1246H      ARG1248NH1 
 PHE1246N      PHE1246H      GLU1380OE1 
 PHE1246N      PHE1246H      GLU1380OE2 
 ARG1248N      ARG1248H      LEU1224O   
 ARG1248NE     ARG1248HE     PHE1246O   
 ARG1248NE     ARG1248HE     GLN1263OE1 
 ARG1248NE     ARG1248HE     GLU1380OE1 
 ARG1248NH1    ARG1248HH11   ASP1201OD1 
 ARG1248NH1    ARG1248HH11   ASP1201OD2 
 ARG1248NH1    ARG1248HH11   ALA1225O   
 ARG1248NH1    ARG1248HH11   PHE1246O   
 ARG1248NH1    ARG1248HH11   GLN1263OE1 
 ARG1248NH1    ARG1248HH11   GLN1263NE2 
 ARG1248NH1    ARG1248HH11   GLU1380OE1 
 ARG1248NH1    ARG1248HH11   GLU1380OE2 
 ARG1248NH1    ARG1248HH11   SER1391OG  
 ARG1248NH2    ARG1248HH21   ASP1201OD1 
 ARG1248NH2    ARG1248HH21   ASP1201OD2 
 ARG1248NH2    ARG1248HH21   GLU1380OE1 
 ARG1248NH2    ARG1248HH21   GLU1380OE2 
 ARG1248NH2    ARG1248HH21   SER1391OG  
 THR1249N      THR1249H      GLN1263O   
 THR1249N      THR1249H      GLN1264O   
 THR1249OG1    THR1249HG1    THR1249O   
 THR1249OG1    THR1249HG1    GLU1251OE1 
 THR1249OG1    THR1249HG1    GLU1251OE2 
 THR1249OG1    THR1249HG1    GLN1264N   
 THR1249OG1    THR1249HG1    GLN1264OE1 
 THR1249OG1    THR1249HG1    GLN1264O   
 THR1249OG1    THR1249HG1    PRO1265O   
 LEU1250N      LEU1250H      VAL1222O   
 LEU1250N      LEU1250H      ARG1248O   
 GLU1251N      GLU1251H      THR1249O   
 GLU1251N      GLU1251H      GLN1253OE1 
 GLU1251N      GLU1251H      LEU1262O   
 LEU1252N      LEU1252H      PRO1148O   
 LEU1252N      LEU1252H      GLN1150OE1 
 LEU1252N      LEU1252H      GLN1150O   
 LEU1252N      LEU1252H      GLN1218OE1 
 LEU1252N      LEU1252H      LEU1250O   
 LEU1252N      LEU1252H      GLU1251OE1 
 LEU1252N      LEU1252H      GLU1251OE2 
 LEU1252N      LEU1252H      GLN1253OE1 
 GLN1253N      GLN1253H      GLU1251O   
 GLN1253N      GLN1253H      ARG1260O   
 GLN1253NE2    GLN1253HE21   GLN1150OE1 
 GLN1253NE2    GLN1253HE21   GLN1150O   
 GLN1253NE2    GLN1253HE21   GLU1251OE1 
 GLN1253NE2    GLN1253HE21   GLU1251OE2 
 GLN1253NE2    GLN1253HE21   GLU1251O   
 GLN1253NE2    GLN1253HE21   LEU1252O   
 GLN1253NE2    GLN1253HE21   GLN1254N   
 GLN1253NE2    GLN1253HE21   GLN1254O   
 GLN1253NE2    GLN1253HE21   SER1255OG  
 GLN1253NE2    GLN1253HE21   ARG1260NH2 
 GLN1253NE2    GLN1253HE21   ARG1260O   
 GLN1253NE2    GLN1253HE21   GLN1264NE2 
 GLN1253NE2    GLN1253HE21   GLU1385OE1 
 GLN1253NE2    GLN1253HE21   GLU1385OE2 
 GLN1253NE2    GLN1253HE21   GLU1385O   
 GLN1254N      GLN1254H      ILE1149O   
 GLN1254N      GLN1254H      GLN1150OE1 
 GLN1254N      GLN1254H      GLN1150O   
 GLN1254N      GLN1254H      GLY1151O   
 GLN1254N      GLN1254H      GLN1253OE1 
 GLN1254N      GLN1254H      GLN1254OE1 
 GLN1254NE2    GLN1254HE21   GLN1150OE1 
 GLN1254NE2    GLN1254HE21   GLN1150O   
 GLN1254NE2    GLN1254HE21   ASN1256N   
 GLN1254NE2    GLN1254HE21   ASN1256O   
 GLN1254NE2    GLN1254HE21   GLY1257N   
 GLN1254NE2    GLN1254HE21   GLY1257O   
 GLN1254NE2    GLN1254HE21   LYS1258N   
 GLN1254NE2    GLN1254HE21   LEU1259N   
 SER1255N      SER1255H      GLN1253OE1 
 SER1255N      SER1255H      GLN1253O   
 SER1255N      SER1255H      GLN1254OE1 
 SER1255N      SER1255H      LYS1258O   
 SER1255OG     SER1255HG     GLN1253OE1 
 SER1255OG     SER1255HG     GLN1253O   
 SER1255OG     SER1255HG     GLN1254O   
 SER1255OG     SER1255HG     SER1255O   
 SER1255OG     SER1255HG     ASN1256ND2 
 SER1255OG     SER1255HG     GLY1257N   
 SER1255OG     SER1255HG     LYS1258NZ  
 SER1255OG     SER1255HG     LYS1258O   
 SER1255OG     SER1255HG     ARG1260NE  
 SER1255OG     SER1255HG     ARG1260NH1 
 SER1255OG     SER1255HG     ARG1260NH2 
 SER1255OG     SER1255HG     ARG1260O   
 SER1255OG     SER1255HG     GLY1363N   
 SER1255OG     SER1255HG     GLU1385OE1 
 SER1255OG     SER1255HG     GLU1385OE2 
 SER1255OG     SER1255HG     GLU1387OE1 
 SER1255OG     SER1255HG     GLU1387OE2 
 ASN1256N      ASN1256H      GLN1254OE1 
 ASN1256N      ASN1256H      GLN1254O   
 ASN1256N      ASN1256H      ASN1256OD1 
 ASN1256N      ASN1256H      ASN1256ND2 
 ASN1256N      ASN1256H      GLY1363O   
 ASN1256N      ASN1256H      GLU1385OE1 
 ASN1256N      ASN1256H      GLU1385OE2 
 ASN1256N      ASN1256H      GLU1387OE1 
 ASN1256ND2    ASN1256HD21   THR1195O   
 ASN1256ND2    ASN1256HD21   SER1255O   
 ASN1256ND2    ASN1256HD21   ASN1256O   
 ASN1256ND2    ASN1256HD21   ARG1260NE  
 ASN1256ND2    ASN1256HD21   ARG1260NH1 
 ASN1256ND2    ASN1256HD21   ARG1260NH2 
 ASN1256ND2    ASN1256HD21   ARG1361N   
 ASN1256ND2    ASN1256HD21   ARG1361NE  
 ASN1256ND2    ASN1256HD21   ARG1361NH1 
 ASN1256ND2    ASN1256HD21   ARG1361NH2 
 ASN1256ND2    ASN1256HD21   ARG1361O   
 ASN1256ND2    ASN1256HD21   PRO1362O   
 ASN1256ND2    ASN1256HD21   GLY1363O   
 ASN1256ND2    ASN1256HD21   GLU1385OE1 
 ASN1256ND2    ASN1256HD21   GLU1385OE2 
 ASN1256ND2    ASN1256HD21   GLU1387OE1 
 ASN1256ND2    ASN1256HD21   GLU1387OE2 
 GLY1257N      GLY1257H      GLN1254OE1 
 GLY1257N      GLY1257H      GLN1254O   
 GLY1257N      GLY1257H      SER1255O   
 LYS1258N      LYS1258H      THR1195O   
 LYS1258N      LYS1258H      GLN1254OE1 
 LYS1258N      LYS1258H      SER1255O   
 LYS1258N      LYS1258H      ASN1256O   
 LYS1258N      LYS1258H      ARG1260NH1 
 LYS1258NZ     LYS1258HZ1    ASP1189OD1 
 LYS1258NZ     LYS1258HZ1    PRO1190O   
 LYS1258NZ     LYS1258HZ1    VAL1191O   
 LYS1258NZ     LYS1258HZ1    ASP1192OD1 
 LYS1258NZ     LYS1258HZ1    ASP1192OD2 
 LYS1258NZ     LYS1258HZ1    ALA1194O   
 LYS1258NZ     LYS1258HZ1    THR1195O   
 LYS1258NZ     LYS1258HZ1    SER1255O   
 LYS1258NZ     LYS1258HZ1    ASN1256OD1 
 LYS1258NZ     LYS1258HZ1    ASN1256O   
 LYS1258NZ     LYS1258HZ1    GLY1257O   
 LYS1258NZ     LYS1258HZ1    LEU1259O   
 LYS1258NZ     LYS1258HZ1    THR1359OG1 
 LEU1259N      LEU1259H      THR1195O   
 LEU1259N      LEU1259H      GLN1254OE1 
 LEU1259N      LEU1259H      GLY1257O   
 ARG1260N      ARG1260H      GLN1253O   
 ARG1260N      ARG1260H      LYS1258O   
 ARG1260NE     ARG1260HE     THR1195O   
 ARG1260NE     ARG1260HE     GLY1196O   
 ARG1260NE     ARG1260HE     TRP1199O   
 ARG1260NE     ARG1260HE     GLN1253OE1 
 ARG1260NE     ARG1260HE     GLN1254O   
 ARG1260NE     ARG1260HE     SER1255O   
 ARG1260NE     ARG1260HE     ASN1256OD1 
 ARG1260NE     ARG1260HE     ASN1256O   
 ARG1260NE     ARG1260HE     LYS1258O   
 ARG1260NE     ARG1260HE     PHE1261O   
 ARG1260NE     ARG1260HE     GLU1387OE1 
 ARG1260NE     ARG1260HE     GLU1387OE2 
 ARG1260NE     ARG1260HE     GLU1387O   
 ARG1260NH1    ARG1260HH11   ALA1194O   
 ARG1260NH1    ARG1260HH11   THR1195O   
 ARG1260NH1    ARG1260HH11   GLY1196O   
 ARG1260NH1    ARG1260HH11   ALA1197O   
 ARG1260NH1    ARG1260HH11   TRP1199O   
 ARG1260NH1    ARG1260HH11   LEU1200O   
 ARG1260NH1    ARG1260HH11   GLN1253OE1 
 ARG1260NH1    ARG1260HH11   SER1255O   
 ARG1260NH1    ARG1260HH11   ASN1256OD1 
 ARG1260NH1    ARG1260HH11   ASN1256O   
 ARG1260NH1    ARG1260HH11   LYS1258O   
 ARG1260NH1    ARG1260HH11   LEU1259O   
 ARG1260NH1    ARG1260HH11   PHE1261O   
 ARG1260NH1    ARG1260HH11   THR1359OG1 
 ARG1260NH1    ARG1260HH11   THR1359O   
 ARG1260NH1    ARG1260HH11   ARG1361O   
 ARG1260NH1    ARG1260HH11   GLU1385OE1 
 ARG1260NH1    ARG1260HH11   GLU1385OE2 
 ARG1260NH1    ARG1260HH11   GLU1385O   
 ARG1260NH1    ARG1260HH11   GLU1387OE1 
 ARG1260NH1    ARG1260HH11   GLU1387OE2 
 ARG1260NH1    ARG1260HH11   GLU1387O   
 ARG1260NH2    ARG1260HH21   ALA1194O   
 ARG1260NH2    ARG1260HH21   THR1195O   
 ARG1260NH2    ARG1260HH21   GLY1196O   
 ARG1260NH2    ARG1260HH21   ALA1197O   
 ARG1260NH2    ARG1260HH21   TRP1199O   
 ARG1260NH2    ARG1260HH21   LEU1200O   
 ARG1260NH2    ARG1260HH21   GLN1253OE1 
 ARG1260NH2    ARG1260HH21   SER1255O   
 ARG1260NH2    ARG1260HH21   ASN1256OD1 
 ARG1260NH2    ARG1260HH21   ASN1256O   
 ARG1260NH2    ARG1260HH21   GLN1263OE1 
 ARG1260NH2    ARG1260HH21   THR1359OG1 
 ARG1260NH2    ARG1260HH21   THR1359O   
 ARG1260NH2    ARG1260HH21   ARG1361NH1 
 ARG1260NH2    ARG1260HH21   GLU1385OE1 
 ARG1260NH2    ARG1260HH21   GLU1385OE2 
 ARG1260NH2    ARG1260HH21   GLU1385O   
 ARG1260NH2    ARG1260HH21   GLU1387OE1 
 ARG1260NH2    ARG1260HH21   GLU1387OE2 
 ARG1260NH2    ARG1260HH21   GLU1387O   
 PHE1261N      PHE1261H      GLY1196O   
 PHE1261N      PHE1261H      LEU1259O   
 LEU1262N      LEU1262H      GLU1251O   
 LEU1262N      LEU1262H      GLN1253OE1 
 LEU1262N      LEU1262H      ARG1260O   
 GLN1263N      GLN1263H      PHE1261O   
 GLN1263N      GLN1263H      GLN1263OE1 
 GLN1263N      GLN1263H      GLN1263NE2 
 GLN1263N      GLN1263H      GLU1385O   
 GLN1263N      GLN1263H      GLY1386O   
 GLN1263NE2    GLN1263HE21   LEU1200O   
 GLN1263NE2    GLN1263HE21   ASP1201OD1 
 GLN1263NE2    GLN1263HE21   ASP1201OD2 
 GLN1263NE2    GLN1263HE21   PHE1261O   
 GLN1263NE2    GLN1263HE21   LEU1262O   
 GLN1263NE2    GLN1263HE21   GLY1386O   
 GLN1263NE2    GLN1263HE21   GLU1387O   
 GLN1264N      GLN1264H      THR1249O   
 GLN1264N      GLN1264H      LEU1262O   
 GLN1264N      GLN1264H      GLN1264OE1 
 GLN1264N      GLN1264H      GLN1264NE2 
 GLN1264NE2    GLN1264HE21   GLU1251OE1 
 GLN1264NE2    GLN1264HE21   GLU1251OE2 
 GLN1264NE2    GLN1264HE21   GLN1253OE1 
 GLN1264NE2    GLN1264HE21   GLN1263O   
 GLN1264NE2    GLN1264HE21   ASP1267OD1 
 GLN1264NE2    GLN1264HE21   ASP1267OD2 
 GLN1264NE2    GLN1264HE21   GLU1302OE2 
 GLN1264NE2    GLN1264HE21   ARG1371NH1 
 GLN1264NE2    GLN1264HE21   ARG1371NH2 
 GLN1264NE2    GLN1264HE21   GLY1384O   
 GLN1264NE2    GLN1264HE21   GLU1385OE1 
 GLN1264NE2    GLN1264HE21   GLU1385OE2 
 GLN1264NE2    GLN1264HE21   GLU1385O   
 GLN1264NE2    GLN1264HE21   GLY1386N   
 GLN1264NE2    GLN1264HE21   GLY1386O   
 VAL1266N      VAL1266H      PRO1247O   
 ASP1267N      ASP1267H      PRO1265O   
 ASP1267N      ASP1267H      ASP1267OD1 
 ASP1267N      ASP1267H      ASP1267OD2 
 GLU1268N      GLU1268H      VAL1266O   
 GLU1268N      GLU1268H      ASP1267OD1 
 GLU1268N      GLU1268H      ASP1267OD2 
 GLU1268N      GLU1268H      GLU1268OE1 
 GLU1268N      GLU1268H      GLU1268OE2 
 GLU1268N      GLU1268H      ASN1270OD1 
 ILE1269N      ILE1269H      VAL1266O   
 ILE1269N      ILE1269H      ASP1267O   
 ASN1270N      ASN1270H      ASP1267O   
 ASN1270N      ASN1270H      ASN1270OD1 
 ASN1270N      ASN1270H      ASN1270ND2 
 ASN1270N      ASN1270H      ASP1300OD1 
 ASN1270N      ASN1270H      ASP1300OD2 
 ASN1270ND2    ASN1270HD21   PRO1265O   
 ASN1270ND2    ASN1270HD21   ASP1267OD1 
 ASN1270ND2    ASN1270HD21   ASP1267OD2 
 ASN1270ND2    ASN1270HD21   ASP1267O   
 ASN1270ND2    ASN1270HD21   GLY1271N   
 ASN1270ND2    ASN1270HD21   ALA1273O   
 ASN1270ND2    ASN1270HD21   ASP1300OD1 
 ASN1270ND2    ASN1270HD21   ASP1300OD2 
 ASN1270ND2    ASN1270HD21   GLU1302OE1 
 ASN1270ND2    ASN1270HD21   GLU1302OE2 
 ASN1270ND2    ASN1270HD21   ARG1371NH2 
 ASN1270ND2    ASN1270HD21   ARG1420NH1 
 ASN1270ND2    ASN1270HD21   ARG1420NH2 
 GLY1271N      GLY1271H      ASP1267O   
 GLY1271N      GLY1271H      GLU1268O   
 GLY1271N      GLY1271H      ASN1270OD1 
 HIS1272N      HIS1272H      GLU1268O   
 HIS1272N      HIS1272H      ILE1269O   
 HIS1272N      HIS1272H      HIS1272ND1 
 HIS1272NE2    HIS1272HE2     ASP986OD1 
 HIS1272NE2    HIS1272HE2     ASP986OD2 
 HIS1272NE2    HIS1272HE2    GLU1268OE1 
 HIS1272NE2    HIS1272HE2    GLU1268OE2 
 ALA1273N      ALA1273H      ILE1269O   
 ALA1273N      ALA1273H      ASN1270O   
 ALA1273N      ALA1273H      GLY1271O   
 ALA1273N      ALA1273H      LEU1423N   
 TRP1274N      TRP1274H      HIS1272O   
 TRP1274N      TRP1274H      GLU1421N   
 TRP1274N      TRP1274H      GLU1421O   
 TRP1274NE1    TRP1274HE1    GLU1421OE1 
 TRP1274NE1    TRP1274HE1    GLU1421OE2 
 TRP1274NE1    TRP1274HE1    LEU1423O   
 LEU1276N      LEU1276H      TRP1274O   
 LEU1276N      LEU1276H      ALA1419O   
 ALA1277N      ALA1277H      ASN1293OD1 
 ALA1277N      ALA1277H      ILE1294O   
 ALA1277N      ALA1277H      ALA1419O   
 ASP1278N      ASP1278H      ASP1278OD1 
 ASP1278N      ASP1278H      ASP1278OD2 
 ASP1278N      ASP1278H      SER1292OG  
 ASP1278N      ASP1278H      ASN1293OD1 
 ASP1278N      ASP1278H      ASN1293ND2 
 ILE1279N      ILE1279H      ALA1277O   
 ILE1279N      ILE1279H      ASP1278OD2 
 ILE1279N      ILE1279H      GLN1416OE1 
 ILE1279N      ILE1279H      GLN1416NE2 
 ILE1279N      ILE1279H      VAL1417O   
 GLU1280N      GLU1280H      ASP1278O   
 GLU1280N      GLU1280H      GLU1280OE1 
 GLU1280N      GLU1280H      GLU1280OE2 
 GLU1280N      GLU1280H      GLN1282OE1 
 GLU1280N      GLU1280H      GLN1416NE2 
 ASN1281N      ASN1281H      ILE1279O   
 ASN1281N      ASN1281H      GLU1280OE1 
 ASN1281N      ASN1281H      GLU1280OE2 
 ASN1281N      ASN1281H      ASN1281OD1 
 ASN1281N      ASN1281H      ASN1281ND2 
 ASN1281N      ASN1281H      LEU1414O   
 ASN1281N      ASN1281H      SER1415O   
 ASN1281ND2    ASN1281HD21   GLU1280OE1 
 ASN1281ND2    ASN1281HD21   GLU1280OE2 
 ASN1281ND2    ASN1281HD21   ASN1281O   
 ASN1281ND2    ASN1281HD21   LEU1414O   
 ASN1281ND2    ASN1281HD21   SER1415N   
 ASN1281ND2    ASN1281HD21   SER1415OG  
 ASN1281ND2    ASN1281HD21   SER1415O   
 ASN1281ND2    ASN1281HD21   GLN1416OE1 
 GLN1282N      GLN1282H      GLU1280O   
 GLN1282N      GLN1282H      ASN1281OD1 
 GLN1282N      GLN1282H      GLN1282NE2 
 GLN1282N      GLN1282H      LEU1414O   
 GLN1282NE2    GLN1282HE21   ILE1279O   
 GLN1282NE2    GLN1282HE21   GLU1280OE1 
 GLN1282NE2    GLN1282HE21   GLU1280O   
 GLN1282NE2    GLN1282HE21   ASN1281O   
 GLN1282NE2    GLN1282HE21   VAL1283N   
 GLN1282NE2    GLN1282HE21   VAL1283O   
 GLN1282NE2    GLN1282HE21   GLN1288OE1 
 GLN1282NE2    GLN1282HE21   SER1292OG  
 GLN1282NE2    GLN1282HE21   ASN1293OD1 
 VAL1283N      VAL1283H      ASN1281O   
 VAL1283N      VAL1283H      GLN1282OE1 
 LEU1284N      LEU1284H      GLN1282O   
 LEU1284N      LEU1284H      VAL1412O   
 ALA1285N      ALA1285H      GLN1288OE1 
 ALA1285N      ALA1285H      GLN1288NE2 
 ALA1285N      ALA1285H      GLN1288O   
 GLY1287N      GLY1287H      VAL1407O   
 GLN1288N      GLN1288H      ALA1285O   
 GLN1288N      GLN1288H      PRO1286O   
 GLN1288N      GLN1288H      GLN1288OE1 
 GLN1288N      GLN1288H      GLN1288NE2 
 GLN1288N      GLN1288H      VAL1407O   
 GLN1288NE2    GLN1288HE21   GLN1282OE1 
 GLN1288NE2    GLN1288HE21   VAL1283O   
 GLN1288NE2    GLN1288HE21   ALA1285O   
 GLN1288NE2    GLN1288HE21   PRO1286O   
 GLN1288NE2    GLN1288HE21   GLY1287O   
 GLN1288NE2    GLN1288HE21   THR1289N   
 GLN1288NE2    GLN1288HE21   THR1289O   
 THR1289N      THR1289H      GLY1287O   
 THR1289N      THR1289H      GLN1288OE1 
 THR1289OG1    THR1289HG1    GLY1287O   
 THR1289OG1    THR1289HG1    GLN1288O   
 THR1289OG1    THR1289HG1    THR1289O   
 THR1289OG1    THR1289HG1    SER1292OG  
 THR1289OG1    THR1289HG1    THR1406OG1 
 LEU1290N      LEU1290H      GLN1288O   
 LEU1290N      LEU1290H      LEU1405O   
 LEU1291N      LEU1291H      GLN1282OE1 
 LEU1291N      LEU1291H      THR1289O   
 SER1292N      SER1292H      LEU1290O   
 SER1292OG     SER1292HG     GLN1282OE1 
 SER1292OG     SER1292HG     THR1289O   
 SER1292OG     SER1292HG     LEU1291O   
 SER1292OG     SER1292HG     ASN1293N   
 SER1292OG     SER1292HG     HIS1295NE2 
 ASN1293N      ASN1293H      LEU1291O   
 ASN1293N      ASN1293H      ASN1293OD1 
 ASN1293N      ASN1293H      ASN1293ND2 
 ASN1293N      ASN1293H      HIS1295ND1 
 ASN1293ND2    ASN1293HD21   LEU1276O   
 ASN1293ND2    ASN1293HD21   ALA1277O   
 ASN1293ND2    ASN1293HD21   LEU1290O   
 ASN1293ND2    ASN1293HD21   LEU1291O   
 ASN1293ND2    ASN1293HD21   SER1292O   
 ASN1293ND2    ASN1293HD21   ASN1293O   
 ASN1293ND2    ASN1293HD21   ILE1294O   
 ASN1293ND2    ASN1293HD21   HIS1295N   
 ASN1293ND2    ASN1293HD21   HIS1295ND1 
 ASN1293ND2    ASN1293HD21   HIS1295NE2 
 ASN1293ND2    ASN1293HD21   HIS1295O   
 ASN1293ND2    ASN1293HD21   VAL1403N   
 ASN1293ND2    ASN1293HD21   VAL1403O   
 ASN1293ND2    ASN1293HD21   VAL1417O   
 ASN1293ND2    ASN1293HD21   ALA1419N   
 ILE1294N      ILE1294H      LEU1276O   
 ILE1294N      ILE1294H      LEU1291O   
 ILE1294N      ILE1294H      SER1292O   
 ILE1294N      ILE1294H      ASN1293OD1 
 HIS1295N      HIS1295H      ASN1293OD1 
 HIS1295N      HIS1295H      ASN1293O   
 HIS1295N      HIS1295H      HIS1295ND1 
 HIS1295NE2    HIS1295HE2    LEU1290O   
 HIS1295NE2    HIS1295HE2    LEU1291O   
 HIS1295NE2    HIS1295HE2    ASN1293OD1 
 HIS1295NE2    HIS1295HE2    ASP1401OD1 
 HIS1295NE2    HIS1295HE2    ASP1401OD2 
 HIS1295NE2    HIS1295HE2    GLU1421OE1 
 HIS1295NE2    HIS1295HE2    GLU1421OE2 
 ALA1296N      ALA1296H      ASN1293O   
 ALA1296N      ALA1296H      ILE1294O   
 ALA1296N      ALA1296H      HIS1295ND1 
 ALA1296N      ALA1296H      ASP1401OD1 
 ALA1296N      ALA1296H      ASP1401OD2 
 ALA1296N      ALA1296H      ASP1401O   
 ALA1296N      ALA1296H      GLY1402N   
 ALA1296N      ALA1296H      GLY1402O   
 ARG1297N      ARG1297H      GLU1421OE1 
 ARG1297N      ARG1297H      GLU1421OE2 
 ARG1297NE     ARG1297HE     HIS1295O   
 ARG1297NE     ARG1297HE     THR1298N   
 ARG1297NE     ARG1297HE     THR1298OG1 
 ARG1297NE     ARG1297HE     ARG1318NH2 
 ARG1297NE     ARG1297HE     SER1399OG  
 ARG1297NE     ARG1297HE     SER1399O   
 ARG1297NE     ARG1297HE     ALA1400O   
 ARG1297NE     ARG1297HE     ASP1401OD1 
 ARG1297NE     ARG1297HE     ASP1401OD2 
 ARG1297NE     ARG1297HE     GLU1421OE1 
 ARG1297NE     ARG1297HE     GLU1421OE2 
 ARG1297NH1    ARG1297HH11   HIS1295ND1 
 ARG1297NH1    ARG1297HH11   THR1298OG1 
 ARG1297NH1    ARG1297HH11   VAL1398O   
 ARG1297NH1    ARG1297HH11   SER1399OG  
 ARG1297NH1    ARG1297HH11   SER1399O   
 ARG1297NH1    ARG1297HH11   ALA1400O   
 ARG1297NH1    ARG1297HH11   ASP1401OD1 
 ARG1297NH1    ARG1297HH11   ASP1401OD2 
 ARG1297NH1    ARG1297HH11   GLU1421OE1 
 ARG1297NH1    ARG1297HH11   GLU1421OE2 
 ARG1297NH1    ARG1297HH11   LEU1424O1  
 ARG1297NH2    ARG1297HH21   HIS1295ND1 
 ARG1297NH2    ARG1297HH21   THR1298OG1 
 ARG1297NH2    ARG1297HH21   SER1399OG  
 ARG1297NH2    ARG1297HH21   SER1399O   
 ARG1297NH2    ARG1297HH21   ASP1401OD1 
 ARG1297NH2    ARG1297HH21   ASP1401OD2 
 ARG1297NH2    ARG1297HH21   GLU1421OE1 
 ARG1297NH2    ARG1297HH21   GLU1421OE2 
 ARG1297NH2    ARG1297HH21   LEU1424O1  
 THR1298N      THR1298H      GLU1421OE1 
 THR1298N      THR1298H      GLU1421OE2 
 THR1298OG1    THR1298HG1    THR1298O   
 THR1298OG1    THR1298HG1    ARG1318NH1 
 THR1298OG1    THR1298HG1    ARG1318NH2 
 THR1298OG1    THR1298HG1    ASP1375OD1 
 THR1298OG1    THR1298HG1    ASP1375OD2 
 THR1298OG1    THR1298HG1    ASP1375O   
 THR1298OG1    THR1298HG1    GLU1421OE1 
 THR1298OG1    THR1298HG1    GLU1421OE2 
 THR1298OG1    THR1298HG1    ILE1422N   
 THR1298OG1    THR1298HG1    ILE1422O   
 LEU1299N      LEU1299H      ARG1297O   
 LEU1299N      LEU1299H      VAL1374O   
 ASP1300N      ASP1300H      ARG1420O   
 ILE1301N      ILE1301H      LEU1299O   
 ILE1301N      ILE1301H      VAL1372O   
 GLU1302N      GLU1302H      ASP1300OD1 
 GLU1302N      GLU1302H      ASP1300OD2 
 GLU1302N      GLU1302H      ASP1300O   
 GLU1302N      GLU1302H      VAL1418O   
 GLU1302N      GLU1302H      ARG1420NH2 
 ILE1303N      ILE1303H      ILE1301O   
 ILE1303N      ILE1303H      LEU1370O   
 SER1304N      SER1304H      GLU1302O   
 SER1304N      SER1304H      GLN1416OE1 
 SER1304N      SER1304H      GLN1416O   
 SER1304OG     SER1304HG     ILE1303O   
 SER1304OG     SER1304HG     SER1304O   
 SER1304OG     SER1304HG     ASN1365ND2 
 SER1304OG     SER1304HG     GLU1367OE1 
 SER1304OG     SER1304HG     GLU1367OE2 
 SER1304OG     SER1304HG     GLU1367O   
 SER1304OG     SER1304HG     VAL1368O   
 SER1304OG     SER1304HG     HIS1369ND1 
 SER1304OG     SER1304HG     SER1415OG  
 SER1304OG     SER1304HG     GLN1416N   
 SER1304OG     SER1304HG     GLN1416OE1 
 SER1304OG     SER1304HG     GLN1416NE2 
 SER1304OG     SER1304HG     GLN1416O   
 PHE1305N      PHE1305H      VAL1368O   
 THR1306N      THR1306H      THR1413O   
 THR1306N      THR1306H      SER1415OG  
 THR1306OG1    THR1306HG1    ASN1365OD1 
 THR1306OG1    THR1306HG1    ASN1365ND2 
 THR1306OG1    THR1306HG1    ASN1365O   
 THR1306OG1    THR1306HG1    GLY1366N   
 THR1306OG1    THR1306HG1    GLY1366O   
 THR1306OG1    THR1306HG1    GLU1367N   
 THR1306OG1    THR1306HG1    GLU1367OE1 
 THR1306OG1    THR1306HG1    GLU1367OE2 
 SER1308N      SER1308H      THR1306O   
 SER1308N      SER1308H      SER1311OG  
 SER1308N      SER1308H      GLN1331NE2 
 SER1308N      SER1308H      THR1411O   
 SER1308N      SER1308H      THR1413OG1 
 SER1308OG     SER1308HG     PRO1309O   
 SER1308OG     SER1308HG     SER1311OG  
 SER1308OG     SER1308HG     ASN1365ND2 
 SER1308OG     SER1308HG     THR1411N   
 SER1308OG     SER1308HG     THR1411OG1 
 SER1308OG     SER1308HG     THR1411O   
 GLY1310N      GLY1310H      GLN1331OE1 
 GLY1310N      GLY1310H      GLN1331NE2 
 SER1311N      SER1311H      SER1308O   
 SER1311N      SER1311H      PRO1309O   
 SER1311N      SER1311H      GLN1331OE1 
 SER1311N      SER1311H      SER1332OG  
 SER1311N      SER1311H      GLY1410N   
 SER1311OG     SER1311HG     SER1308O   
 SER1311OG     SER1311HG     PRO1309O   
 SER1311OG     SER1311HG     GLY1310O   
 SER1311OG     SER1311HG     SER1311O   
 SER1311OG     SER1311HG     GLN1331OE1 
 SER1311OG     SER1311HG     GLY1409O   
 SER1311OG     SER1311HG     GLY1410N   
 SER1311OG     SER1311HG     GLY1410O   
 SER1311OG     SER1311HG     THR1411N   
 SER1311OG     SER1311HG     THR1411O   
 THR1312N      THR1312H      GLY1310O   
 THR1312N      THR1312H      ALA1408O   
 THR1312N      THR1312H      GLY1409O   
 THR1312OG1    THR1312HG1    GLY1310O   
 THR1312OG1    THR1312HG1    SER1311O   
 THR1312OG1    THR1312HG1    THR1312O   
 THR1312OG1    THR1312HG1    ARG1328NE  
 THR1312OG1    THR1312HG1    ARG1328NH1 
 THR1312OG1    THR1312HG1    ARG1328NH2 
 THR1312OG1    THR1312HG1    TYR1329O   
 THR1312OG1    THR1312HG1    ALA1408N   
 THR1312OG1    THR1312HG1    ALA1408O   
 LEU1313N      LEU1313H      ARG1328NH1 
 LEU1313N      LEU1313H      TYR1329O   
 THR1314N      THR1314H      THR1312O   
 THR1314N      THR1314H      ARG1328NH1 
 THR1314N      THR1314H      THR1406O   
 THR1314OG1    THR1314HG1    THR1312O   
 THR1314OG1    THR1314HG1    THR1314O   
 THR1314OG1    THR1314HG1    LEU1315N   
 THR1314OG1    THR1314HG1    VAL1327O   
 THR1314OG1    THR1314HG1    ARG1328N   
 THR1314OG1    THR1314HG1    ARG1328NE  
 THR1314OG1    THR1314HG1    ARG1328NH1 
 THR1314OG1    THR1314HG1    THR1406OG1 
 THR1314OG1    THR1314HG1    THR1406O   
 LEU1315N      LEU1315H      LEU1313O   
 LEU1315N      LEU1315H      VAL1327O   
 ALA1316N      ALA1316H      THR1314O   
 ALA1316N      ALA1316H      ALA1404O   
 ALA1316N      ALA1316H      THR1406OG1 
 VAL1317N      VAL1317H      LEU1315O   
 VAL1317N      VAL1317H      THR1325O   
 ARG1318N      ARG1318H      GLN1324NE2 
 ARG1318N      ARG1318H      THR1325O   
 ARG1318N      ARG1318H      GLY1402O   
 ARG1318NE     ARG1318HE     ALA1296O   
 ARG1318NE     ARG1318HE     ARG1297O   
 ARG1318NE     ARG1318HE     ASP1375O   
 ARG1318NE     ARG1318HE     THR1376O   
 ARG1318NE     ARG1318HE     SER1399O   
 ARG1318NE     ARG1318HE     ALA1400O   
 ARG1318NH1    ARG1318HH11   ARG1297O   
 ARG1318NH1    ARG1318HH11   VAL1374O   
 ARG1318NH1    ARG1318HH11   ASP1375O   
 ARG1318NH1    ARG1318HH11   THR1376OG1 
 ARG1318NH1    ARG1318HH11   THR1376O   
 ARG1318NH1    ARG1318HH11   VAL1398O   
 ARG1318NH1    ARG1318HH11   SER1399O   
 ARG1318NH1    ARG1318HH11   ALA1400O   
 ARG1318NH2    ARG1318HH21   ALA1296O   
 ARG1318NH2    ARG1318HH21   ARG1297O   
 ARG1318NH2    ARG1318HH21   VAL1374O   
 ARG1318NH2    ARG1318HH21   ASP1375O   
 ARG1318NH2    ARG1318HH21   THR1376O   
 ARG1318NH2    ARG1318HH21   PRO1396O   
 ARG1318NH2    ARG1318HH21   ASP1397O   
 ARG1318NH2    ARG1318HH21   VAL1398O   
 ARG1318NH2    ARG1318HH21   SER1399O   
 ARG1318NH2    ARG1318HH21   ALA1400N   
 ARG1318NH2    ARG1318HH21   ALA1400O   
 ARG1318NH2    ARG1318HH21   ASP1401OD1 
 ARG1318NH2    ARG1318HH21   ASP1401OD2 
 LYS1319N      LYS1319H      ALA1316O   
 LYS1319N      LYS1319H      GLN1324NE2 
 LYS1319N      LYS1319H      ALA1400O   
 LYS1319N      LYS1319H      ASP1401N   
 LYS1319N      LYS1319H      ASP1401O   
 LYS1319N      LYS1319H      GLY1402N   
 LYS1319N      LYS1319H      GLY1402O   
 LYS1319NZ     LYS1319HZ1    ILE1294O   
 LYS1319NZ     LYS1319HZ1    HIS1295ND1 
 LYS1319NZ     LYS1319HZ1    LYS1319O   
 LYS1319NZ     LYS1319HZ1    GLY1320O   
 LYS1319NZ     LYS1319HZ1    GLY1321O   
 LYS1319NZ     LYS1319HZ1    SER1322O   
 LYS1319NZ     LYS1319HZ1    GLN1324OE1 
 LYS1319NZ     LYS1319HZ1    GLN1324NE2 
 LYS1319NZ     LYS1319HZ1    ASP1401OD1 
 LYS1319NZ     LYS1319HZ1    ASP1401OD2 
 LYS1319NZ     LYS1319HZ1    ASP1401O   
 LYS1319NZ     LYS1319HZ1    ALA1404O   
 LYS1319NZ     LYS1319HZ1    THR1406OG1 
 GLY1320N      GLY1320H      ARG1318O   
 GLY1320N      GLY1320H      GLN1323O   
 GLY1320N      GLY1320H      GLN1324OE1 
 GLY1320N      GLY1320H      GLN1324NE2 
 GLY1321N      GLY1321H      LYS1319O   
 GLY1321N      GLY1321H      GLN1323OE1 
 GLY1321N      GLY1321H      ASP1397OD1 
 GLY1321N      GLY1321H      ASP1397OD2 
 GLY1321N      GLY1321H      SER1399OG  
 GLY1321N      GLY1321H      SER1399O   
 SER1322N      SER1322H      GLY1320O   
 SER1322N      SER1322H      GLN1323OE1 
 SER1322N      SER1322H      GLN1323NE2 
 SER1322N      SER1322H      ASP1397OD1 
 SER1322N      SER1322H      ASP1397OD2 
 SER1322OG     SER1322HG     GLY1321O   
 SER1322OG     SER1322HG     GLN1323N   
 SER1322OG     SER1322HG     GLN1323OE1 
 SER1322OG     SER1322HG     GLN1323NE2 
 SER1322OG     SER1322HG     ASP1397OD1 
 SER1322OG     SER1322HG     ASP1397OD2 
 GLN1323N      GLN1323H      GLY1320O   
 GLN1323N      GLN1323H      GLY1321O   
 GLN1323N      GLN1323H      GLN1323OE1 
 GLN1323N      GLN1323H      GLN1323NE2 
 GLN1323N      GLN1323H      ASP1397OD1 
 GLN1323N      GLN1323H      ASP1397OD2 
 GLN1323NE2    GLN1323HE21   HIS1234ND1 
 GLN1323NE2    GLN1323HE21   GLY1320O   
 GLN1323NE2    GLN1323HE21   SER1322O   
 GLN1323NE2    GLN1323HE21   ASN1341O   
 GLN1323NE2    GLN1323HE21   ALA1342O   
 GLN1323NE2    GLN1323HE21   SER1343O   
 GLN1323NE2    GLN1323HE21   GLY1344N   
 GLN1323NE2    GLN1323HE21   GLY1344O   
 GLN1323NE2    GLN1323HE21   ASN1345OD1 
 GLN1323NE2    GLN1323HE21   ASN1345ND2 
 GLN1323NE2    GLN1323HE21   PHE1395O   
 GLN1323NE2    GLN1323HE21   PRO1396O   
 GLN1323NE2    GLN1323HE21   ASP1397N   
 GLN1323NE2    GLN1323HE21   ASP1397OD1 
 GLN1323NE2    GLN1323HE21   ASP1397OD2 
 GLN1324N      GLN1324H      GLY1321O   
 GLN1324N      GLN1324H      SER1322O   
 GLN1324N      GLN1324H      GLN1324OE1 
 GLN1324N      GLN1324H      GLN1324NE2 
 GLN1324N      GLN1324H      ALA1342O   
 GLN1324N      GLN1324H      SER1343N   
 GLN1324N      GLN1324H      SER1343OG  
 GLN1324N      GLN1324H      SER1343O   
 GLN1324NE2    GLN1324HE21   VAL1317O   
 GLN1324NE2    GLN1324HE21   ARG1318O   
 GLN1324NE2    GLN1324HE21   GLY1320O   
 GLN1324NE2    GLN1324HE21   GLY1321O   
 GLN1324NE2    GLN1324HE21   SER1322O   
 GLN1324NE2    GLN1324HE21   GLN1323O   
 GLN1324NE2    GLN1324HE21   GLN1324O   
 GLN1324NE2    GLN1324HE21   ALA1342O   
 THR1325N      THR1325H      VAL1317O   
 THR1325N      THR1325H      ARG1318O   
 THR1325N      THR1325H      SER1343OG  
 THR1325OG1    THR1325HG1    VAL1317O   
 THR1325OG1    THR1325HG1    ARG1318O   
 THR1325OG1    THR1325HG1    THR1325O   
 THR1325OG1    THR1325HG1    SER1343OG  
 LEU1326N      LEU1326H      GLN1324O   
 LEU1326N      LEU1326H      ASP1339O   
 LEU1326N      LEU1326H      SER1343OG  
 VAL1327N      VAL1327H      LEU1315O   
 VAL1327N      VAL1327H      THR1325O   
 ARG1328N      ARG1328H      LEU1326O   
 ARG1328N      ARG1328H      SER1337O   
 ARG1328NE     ARG1328HE     THR1312O   
 ARG1328NE     ARG1328HE     SER1337OG  
 ARG1328NE     ARG1328HE     SER1337O   
 ARG1328NE     ARG1328HE     VAL1338O   
 ARG1328NE     ARG1328HE     ASP1339OD1 
 ARG1328NE     ARG1328HE     ASP1339OD2 
 ARG1328NH1    ARG1328HH11   THR1312O   
 ARG1328NH1    ARG1328HH11   ARG1328O   
 ARG1328NH1    ARG1328HH11   SER1337OG  
 ARG1328NH1    ARG1328HH11   VAL1338O   
 ARG1328NH1    ARG1328HH11   ASP1339OD1 
 ARG1328NH1    ARG1328HH11   ASP1339OD2 
 ARG1328NH2    ARG1328HH21   THR1312O   
 ARG1328NH2    ARG1328HH21   GLN1335OE1 
 ARG1328NH2    ARG1328HH21   SER1337OG  
 ARG1328NH2    ARG1328HH21   VAL1338O   
 ARG1328NH2    ARG1328HH21   ASP1339OD1 
 ARG1328NH2    ARG1328HH21   ASP1339OD2 
 TYR1329N      TYR1329H      LEU1313O   
 TYR1329OH     TYR1329HH     VAL1330O   
 TYR1329OH     TYR1329HH     GLN1331OE1 
 TYR1329OH     TYR1329HH     GLN1331NE2 
 TYR1329OH     TYR1329HH     ASN1334OD1 
 TYR1329OH     TYR1329HH     ASN1334ND2 
 TYR1329OH     TYR1329HH     ASN1334O   
 TYR1329OH     TYR1329HH     VAL1360O   
 TYR1329OH     TYR1329HH     GLY1366O   
 VAL1330N      VAL1330H      ARG1328O   
 VAL1330N      VAL1330H      GLN1335O   
 GLN1331N      GLN1331H      GLY1310O   
 GLN1331N      GLN1331H      SER1311O   
 GLN1331NE2    GLN1331HE21   PRO1307O   
 GLN1331NE2    GLN1331HE21   SER1308O   
 GLN1331NE2    GLN1331HE21   PRO1309N   
 GLN1331NE2    GLN1331HE21   GLN1331O   
 GLN1331NE2    GLN1331HE21   ASN1334OD1 
 GLN1331NE2    GLN1331HE21   ASN1334ND2 
 GLN1331NE2    GLN1331HE21   ASN1365OD1 
 GLN1331NE2    GLN1331HE21   ASN1365ND2 
 GLN1331NE2    GLN1331HE21   ASN1365O   
 GLN1331NE2    GLN1331HE21   GLY1366N   
 GLN1331NE2    GLN1331HE21   GLY1366O   
 SER1332N      SER1332H      GLY1310O   
 SER1332N      SER1332H      SER1311O   
 SER1332OG     SER1332HG     GLY1310O   
 SER1332OG     SER1332HG     GLN1331OE1 
 SER1332OG     SER1332HG     SER1333N   
 SER1333N      SER1333H      VAL1330O   
 SER1333OG     SER1333HG     SER1332O   
 SER1333OG     SER1333HG     SER1333O   
 SER1333OG     SER1333HG     GLN1335OE1 
 SER1333OG     SER1333HG     GLN1335NE2 
 SER1333OG     SER1333HG     ARG1361NH1 
 ASN1334N      ASN1334H      VAL1330O   
 ASN1334N      ASN1334H      GLN1331O   
 ASN1334N      ASN1334H      SER1332O   
 ASN1334N      ASN1334H      ASN1334OD1 
 ASN1334ND2    ASN1334HD21   GLN1331OE1 
 ASN1334ND2    ASN1334HD21   GLN1331O   
 ASN1334ND2    ASN1334HD21   SER1332O   
 ASN1334ND2    ASN1334HD21   SER1333O   
 ASN1334ND2    ASN1334HD21   ASN1334O   
 ASN1334ND2    ASN1334HD21   VAL1360O   
 ASN1334ND2    ASN1334HD21   ARG1361N   
 ASN1334ND2    ASN1334HD21   ARG1361NH1 
 ASN1334ND2    ASN1334HD21   ASN1365O   
 GLN1335N      GLN1335H      VAL1330O   
 GLN1335N      GLN1335H      SER1332O   
 GLN1335N      GLN1335H      SER1333O   
 GLN1335N      GLN1335H      GLN1335NE2 
 GLN1335NE2    GLN1335HE21   SER1332O   
 GLN1335NE2    GLN1335HE21   SER1333O   
 GLN1335NE2    GLN1335HE21   ASN1334O   
 GLN1335NE2    GLN1335HE21   LEU1336O   
 GLN1335NE2    GLN1335HE21   SER1337OG  
 GLN1335NE2    GLN1335HE21   THR1357OG1 
 GLN1335NE2    GLN1335HE21   THR1357O   
 GLN1335NE2    GLN1335HE21   ALA1358O   
 GLN1335NE2    GLN1335HE21   THR1359N   
 GLN1335NE2    GLN1335HE21   THR1359OG1 
 LEU1336N      LEU1336H      ASN1334O   
 LEU1336N      LEU1336H      GLN1335OE1 
 LEU1336N      LEU1336H      ALA1358N   
 LEU1336N      LEU1336H      ALA1358O   
 SER1337N      SER1337H      ARG1328O   
 SER1337OG     SER1337HG     ARG1328O   
 SER1337OG     SER1337HG     LEU1336O   
 SER1337OG     SER1337HG     HIS1356O   
 SER1337OG     SER1337HG     THR1357OG1 
 VAL1338N      VAL1338H      HIS1356O   
 ASP1339N      ASP1339H      LEU1326O   
 ARG1340N      ARG1340H      VAL1338O   
 ARG1340N      ARG1340H      ASP1339OD1 
 ARG1340N      ARG1340H      GLY1354O   
 ARG1340NE     ARG1340HE     GLY1344O   
 ARG1340NE     ARG1340HE     ASN1345O   
 ARG1340NE     ARG1340HE     GLY1353O   
 ARG1340NE     ARG1340HE     GLY1354O   
 ARG1340NE     ARG1340HE     HIS1356ND1 
 ARG1340NE     ARG1340HE     ASN1392OD1 
 ARG1340NE     ARG1340HE     ASN1392ND2 
 ARG1340NH1    ARG1340HH11   ASP1205OD2 
 ARG1340NH1    ARG1340HH11   ASN1345O   
 ARG1340NH1    ARG1340HH11   THR1346O   
 ARG1340NH1    ARG1340HH11   TYR1348OH  
 ARG1340NH1    ARG1340HH11   TYR1348O   
 ARG1340NH1    ARG1340HH11   ALA1352O   
 ARG1340NH1    ARG1340HH11   HIS1356ND1 
 ARG1340NH1    ARG1340HH11   ASN1392OD1 
 ARG1340NH1    ARG1340HH11   LEU1393O   
 ARG1340NH2    ARG1340HH21   ASP1205OD1 
 ARG1340NH2    ARG1340HH21   ASP1205OD2 
 ARG1340NH2    ARG1340HH21   GLY1344O   
 ARG1340NH2    ARG1340HH21   ASN1345O   
 ARG1340NH2    ARG1340HH21   TYR1348OH  
 ARG1340NH2    ARG1340HH21   GLY1353O   
 ARG1340NH2    ARG1340HH21   GLY1354O   
 ARG1340NH2    ARG1340HH21   HIS1356ND1 
 ARG1340NH2    ARG1340HH21   ASN1392OD1 
 ARG1340NH2    ARG1340HH21   ASN1392ND2 
 ARG1340NH2    ARG1340HH21   LEU1393O   
 ASN1341N      ASN1341H      ASP1339OD1 
 ASN1341N      ASN1341H      ASP1339OD2 
 ASN1341N      ASN1341H      ASN1341ND2 
 ASN1341N      ASN1341H      GLY1354O   
 ASN1341ND2    ASN1341HD21   ASP1339OD1 
 ASN1341ND2    ASN1341HD21   ASP1339OD2 
 ASN1341ND2    ASN1341HD21   ASN1341O   
 ASN1341ND2    ASN1341HD21   GLY1344O   
 ASN1341ND2    ASN1341HD21   ASN1345OD1 
 ASN1341ND2    ASN1341HD21   ASN1345ND2 
 ASN1341ND2    ASN1341HD21   THR1346N   
 ASN1341ND2    ASN1341HD21   THR1346OG1 
 ASN1341ND2    ASN1341HD21   GLY1353O   
 ALA1342N      ALA1342H      ASP1339OD1 
 ALA1342N      ALA1342H      ASP1339OD2 
 ALA1342N      ALA1342H      ASP1339O   
 SER1343N      SER1343H      ASP1339OD2 
 SER1343N      SER1343H      ASP1339O   
 SER1343N      SER1343H      ARG1340O   
 SER1343N      SER1343H      ASN1341O   
 SER1343OG     SER1343HG     GLN1323O   
 SER1343OG     SER1343HG     GLN1324O   
 SER1343OG     SER1343HG     LEU1326O   
 SER1343OG     SER1343HG     ASP1339OD2 
 SER1343OG     SER1343HG     ASP1339O   
 SER1343OG     SER1343HG     ARG1340O   
 SER1343OG     SER1343HG     ALA1342O   
 SER1343OG     SER1343HG     SER1343O   
 SER1343OG     SER1343HG     GLY1344N   
 SER1343OG     SER1343HG     ILE1394O   
 SER1343OG     SER1343HG     PHE1395N   
 SER1343OG     SER1343HG     PHE1395O   
 GLY1344N      GLY1344H      SER1322O   
 GLY1344N      GLY1344H      GLN1323OE1 
 GLY1344N      GLY1344H      ARG1340O   
 GLY1344N      GLY1344H      ASN1341O   
 GLY1344N      GLY1344H      ALA1342O   
 GLY1344N      GLY1344H      PHE1395N   
 GLY1344N      GLY1344H      PHE1395O   
 ASN1345N      ASN1345H      HIS1234ND1 
 ASN1345N      ASN1345H      ARG1340O   
 ASN1345N      ASN1345H      ASN1341O   
 ASN1345N      ASN1345H      SER1343O   
 ASN1345N      ASN1345H      ASN1345OD1 
 ASN1345N      ASN1345H      ASN1345ND2 
 ASN1345N      ASN1345H      TYR1348OH  
 ASN1345N      ASN1345H      PHE1395O   
 ASN1345ND2    ASN1345HD21   HIS1234ND1 
 ASN1345ND2    ASN1345HD21   GLN1323OE1 
 ASN1345ND2    ASN1345HD21   ASN1341OD1 
 ASN1345ND2    ASN1345HD21   ASN1341O   
 ASN1345ND2    ASN1345HD21   GLY1344O   
 ASN1345ND2    ASN1345HD21   ASN1345O   
 ASN1345ND2    ASN1345HD21   THR1346N   
 ASN1345ND2    ASN1345HD21   THR1346O   
 ASN1345ND2    ASN1345HD21   SER1347N   
 ASN1345ND2    ASN1345HD21   SER1347OG  
 ASN1345ND2    ASN1345HD21   SER1347O   
 ASN1345ND2    ASN1345HD21   TYR1348OH  
 ASN1345ND2    ASN1345HD21   PHE1395O   
 ASN1345ND2    ASN1345HD21   PRO1396O   
 THR1346N      THR1346H      ASN1341OD1 
 THR1346N      THR1346H      ASN1345OD1 
 THR1346OG1    THR1346HG1    ARG1340O   
 THR1346OG1    THR1346HG1    ASN1341OD1 
 THR1346OG1    THR1346HG1    THR1346O   
 THR1346OG1    THR1346HG1    SER1347N   
 THR1346OG1    THR1346HG1    SER1347OG  
 THR1346OG1    THR1346HG1    GLY1353N   
 SER1347N      SER1347H      HIS1234ND1 
 SER1347N      SER1347H      ASN1345OD1 
 SER1347N      SER1347H      ASN1345O   
 SER1347N      SER1347H      GLY1353O   
 SER1347OG     SER1347HG     HIS1234ND1 
 SER1347OG     SER1347HG     ASN1345OD1 
 SER1347OG     SER1347HG     ASN1345O   
 SER1347OG     SER1347HG     THR1346O   
 SER1347OG     SER1347HG     TYR1348N   
 SER1347OG     SER1347HG     GLY1353N   
 SER1347OG     SER1347HG     GLY1353O   
 SER1347OG     SER1347HG     GLY1354N   
 SER1347OG     SER1347HG     VAL1355N   
 TYR1348N      TYR1348H      ASN1345OD1 
 TYR1348N      TYR1348H      ASN1345O   
 TYR1348N      TYR1348H      THR1346O   
 TYR1348N      TYR1348H      ALA1352O   
 TYR1348N      TYR1348H      GLY1353O   
 TYR1348N      TYR1348H      GLY1354N   
 TYR1348OH     TYR1348HH     GLY1232O   
 TYR1348OH     TYR1348HH     HIS1234ND1 
 TYR1348OH     TYR1348HH     ARG1340O   
 TYR1348OH     TYR1348HH     SER1343O   
 TYR1348OH     TYR1348HH     GLY1344O   
 TYR1348OH     TYR1348HH     ASN1345O   
 TYR1348OH     TYR1348HH     LEU1393O   
 TYR1348OH     TYR1348HH     PHE1395N   
 ASP1349N      ASP1349H      GLY1232O   
 ASP1349N      ASP1349H      THR1346O   
 ASP1349N      ASP1349H      SER1347O   
 ASP1349N      ASP1349H      ASP1349OD1 
 ASP1349N      ASP1349H      ASP1349OD2 
 ASP1349N      ASP1349H      GLY1353O   
 SER1350N      SER1350H      ASP1349OD1 
 SER1350N      SER1350H      ASP1349OD2 
 SER1350OG     SER1350HG     ASP1349OD1 
 SER1350OG     SER1350HG     ASP1349OD2 
 SER1350OG     SER1350HG     SER1350O   
 SER1350OG     SER1350HG     ALA1351N   
 ALA1351N      ALA1351H      TYR1348O   
 ALA1351N      ALA1351H      ASP1349OD1 
 ALA1351N      ALA1351H      ASP1349OD2 
 ALA1351N      ALA1351H      ASP1349O   
 ALA1352N      ALA1352H      TYR1348O   
 ALA1352N      ALA1352H      ASP1349OD1 
 ALA1352N      ALA1352H      ASP1349OD2 
 ALA1352N      ALA1352H      ASP1349O   
 ALA1352N      ALA1352H      SER1350O   
 GLY1353N      GLY1353H      GLY1170O   
 GLY1353N      GLY1353H      TYR1348O   
 GLY1353N      GLY1353H      ASP1349OD2 
 GLY1353N      GLY1353H      ASP1349O   
 GLY1353N      GLY1353H      SER1350O   
 GLY1353N      GLY1353H      ALA1351O   
 GLY1354N      GLY1354H      GLY1170O   
 GLY1354N      GLY1354H      THR1346O   
 GLY1354N      GLY1354H      TYR1348O   
 GLY1354N      GLY1354H      ASP1349O   
 GLY1354N      GLY1354H      SER1350O   
 GLY1354N      GLY1354H      ALA1351O   
 GLY1354N      GLY1354H      ALA1352O   
 GLY1354N      GLY1354H      HIS1356ND1 
 GLY1354N      GLY1354H      HIS1356NE2 
 VAL1355N      VAL1355H      ALA1169O   
 VAL1355N      VAL1355H      GLY1170O   
 VAL1355N      VAL1355H      THR1346O   
 HIS1356N      HIS1356H      VAL1338O   
 HIS1356N      HIS1356H      GLY1354O   
 HIS1356N      HIS1356H      HIS1356ND1 
 HIS1356NE2    HIS1356HE2    ALA1169O   
 HIS1356NE2    HIS1356HE2    GLY1170O   
 HIS1356NE2    HIS1356HE2    SER1350O   
 HIS1356NE2    HIS1356HE2    ALA1351O   
 HIS1356NE2    HIS1356HE2    ALA1352O   
 HIS1356NE2    HIS1356HE2    GLY1353O   
 HIS1356NE2    HIS1356HE2    ASN1392OD1 
 THR1357N      THR1357H      ALA1169O   
 THR1357N      THR1357H      TYR1202O   
 THR1357N      THR1357H      VAL1355O   
 THR1357OG1    THR1357HG1    GLN1335OE1 
 THR1357OG1    THR1357HG1    VAL1355O   
 THR1357OG1    THR1357HG1    THR1357O   
 ALA1358N      ALA1358H      GLN1335OE1 
 ALA1358N      ALA1358H      LEU1336O   
 ALA1358N      ALA1358H      HIS1356O   
 THR1359OG1    THR1359HG1    SER1333O   
 THR1359OG1    THR1359HG1    GLN1335OE1 
 THR1359OG1    THR1359HG1    THR1359O   
 VAL1360N      VAL1360H      ASN1334O   
 VAL1360N      VAL1360H      ALA1358O   
 ARG1361N      ARG1361H      ASN1256OD1 
 ARG1361N      ARG1361H      THR1359O   
 ARG1361N      ARG1361H      GLU1387OE1 
 ARG1361N      ARG1361H      GLU1387OE2 
 ARG1361NE     ARG1361HE     ASN1256OD1 
 ARG1361NE     ARG1361HE     SER1333O   
 ARG1361NE     ARG1361HE     ASN1334OD1 
 ARG1361NE     ARG1361HE     ARG1361O   
 ARG1361NE     ARG1361HE     PRO1362O   
 ARG1361NE     ARG1361HE     GLY1363O   
 ARG1361NE     ARG1361HE     GLU1387OE1 
 ARG1361NE     ARG1361HE     GLU1387OE2 
 ARG1361NH1    ARG1361HH11   ASN1256OD1 
 ARG1361NH1    ARG1361HH11   ASN1256O   
 ARG1361NH1    ARG1361HH11   SER1333O   
 ARG1361NH1    ARG1361HH11   ASN1334OD1 
 ARG1361NH1    ARG1361HH11   THR1359O   
 ARG1361NH1    ARG1361HH11   ARG1361O   
 ARG1361NH1    ARG1361HH11   PRO1362O   
 ARG1361NH1    ARG1361HH11   GLY1363O   
 ARG1361NH1    ARG1361HH11   ALA1364O   
 ARG1361NH1    ARG1361HH11   GLU1367O   
 ARG1361NH1    ARG1361HH11   GLU1387OE1 
 ARG1361NH1    ARG1361HH11   GLU1387OE2 
 ARG1361NH2    ARG1361HH21   ASN1256OD1 
 ARG1361NH2    ARG1361HH21   ASN1256O   
 ARG1361NH2    ARG1361HH21   SER1333O   
 ARG1361NH2    ARG1361HH21   ASN1334OD1 
 ARG1361NH2    ARG1361HH21   PRO1362O   
 ARG1361NH2    ARG1361HH21   GLY1363O   
 ARG1361NH2    ARG1361HH21   ALA1364O   
 ARG1361NH2    ARG1361HH21   GLU1387OE1 
 ARG1361NH2    ARG1361HH21   GLU1387OE2 
 GLY1363N      GLY1363H      ARG1361O   
 GLY1363N      GLY1363H      ASN1365O   
 GLY1363N      GLY1363H      GLY1366O   
 GLY1363N      GLY1363H      GLU1367N   
 GLY1363N      GLY1363H      GLU1367OE1 
 GLY1363N      GLY1363H      GLU1367OE2 
 GLY1363N      GLY1363H      GLU1367O   
 GLY1363N      GLY1363H      GLU1387OE1 
 GLY1363N      GLY1363H      GLU1387OE2 
 ALA1364N      ALA1364H      GLU1367OE1 
 ALA1364N      ALA1364H      GLU1367OE2 
 ALA1364N      ALA1364H      GLU1385OE1 
 ALA1364N      ALA1364H      GLU1385OE2 
 ASN1365N      ASN1365H      PRO1362O   
 ASN1365N      ASN1365H      GLY1363O   
 ASN1365N      ASN1365H      GLU1367OE1 
 ASN1365N      ASN1365H      GLU1367OE2 
 ASN1365N      ASN1365H      GLU1385OE1 
 ASN1365ND2    ASN1365HD21   PRO1307O   
 ASN1365ND2    ASN1365HD21   GLN1331O   
 ASN1365ND2    ASN1365HD21   PRO1362O   
 ASN1365ND2    ASN1365HD21   ALA1364O   
 ASN1365ND2    ASN1365HD21   ASN1365O   
 ASN1365ND2    ASN1365HD21   GLY1366N   
 ASN1365ND2    ASN1365HD21   GLU1367N   
 ASN1365ND2    ASN1365HD21   GLU1367OE1 
 ASN1365ND2    ASN1365HD21   GLU1367OE2 
 ASN1365ND2    ASN1365HD21   GLU1367O   
 ASN1365ND2    ASN1365HD21   HIS1369ND1 
 ASN1365ND2    ASN1365HD21   GLY1384O   
 ASN1365ND2    ASN1365HD21   GLU1385OE1 
 ASN1365ND2    ASN1365HD21   GLU1385OE2 
 GLY1366N      GLY1366H      GLY1363O   
 GLY1366N      GLY1366H      ALA1364O   
 GLY1366N      GLY1366H      ASN1365OD1 
 GLY1366N      GLY1366H      GLU1367OE1 
 GLY1366N      GLY1366H      GLU1367OE2 
 GLU1367N      GLU1367H      PRO1362O   
 GLU1367N      GLU1367H      GLY1363O   
 GLU1367N      GLU1367H      ASN1365OD1 
 GLU1367N      GLU1367H      ASN1365O   
 GLU1367N      GLU1367H      GLU1367OE1 
 GLU1367N      GLU1367H      GLU1367OE2 
 VAL1368N      VAL1368H      PHE1305O   
 VAL1368N      VAL1368H      GLY1366O   
 HIS1369N      HIS1369H      ASN1365OD1 
 HIS1369N      HIS1369H      GLU1367O   
 HIS1369N      HIS1369H      GLY1384O   
 HIS1369NE2    HIS1369HE2    GLN1264OE1 
 HIS1369NE2    HIS1369HE2    GLU1302OE1 
 HIS1369NE2    HIS1369HE2    GLU1302OE2 
 HIS1369NE2    HIS1369HE2    GLU1385OE2 
 HIS1369NE2    HIS1369HE2    GLN1416OE1 
 HIS1369NE2    HIS1369HE2    GLN1416NE2 
 LEU1370N      LEU1370H      ILE1303O   
 LEU1370N      LEU1370H      HIS1369ND1 
 ARG1371N      ARG1371H      PHE1382O   
 ARG1371N      ARG1371H      GLY1384O   
 ARG1371NE     ARG1371HE     GLN1264OE1 
 ARG1371NE     ARG1371HE     ASP1300OD1 
 ARG1371NE     ARG1371HE     ASP1300OD2 
 ARG1371NE     ARG1371HE     GLU1302OE1 
 ARG1371NE     ARG1371HE     GLU1302OE2 
 ARG1371NH1    ARG1371HH11   GLN1264OE1 
 ARG1371NH1    ARG1371HH11   PRO1265O   
 ARG1371NH1    ARG1371HH11   ASP1267OD1 
 ARG1371NH1    ARG1371HH11   ASP1267OD2 
 ARG1371NH1    ARG1371HH11   ASN1270OD1 
 ARG1371NH1    ARG1371HH11   ASP1300OD1 
 ARG1371NH1    ARG1371HH11   ASP1300OD2 
 ARG1371NH1    ARG1371HH11   GLY1384O   
 ARG1371NH1    ARG1371HH11   GLU1385OE1 
 ARG1371NH1    ARG1371HH11   GLU1385OE2 
 ARG1371NH1    ARG1371HH11   GLU1385O   
 ARG1371NH2    ARG1371HH21   GLN1264OE1 
 ARG1371NH2    ARG1371HH21   PRO1265O   
 ARG1371NH2    ARG1371HH21   VAL1266O   
 ARG1371NH2    ARG1371HH21   ASP1267OD1 
 ARG1371NH2    ARG1371HH21   ASP1267OD2 
 ARG1371NH2    ARG1371HH21   ASN1270OD1 
 ARG1371NH2    ARG1371HH21   ASP1300OD1 
 ARG1371NH2    ARG1371HH21   ASP1300OD2 
 ARG1371NH2    ARG1371HH21   GLU1302OE2 
 ARG1371NH2    ARG1371HH21   GLU1385OE1 
 ARG1371NH2    ARG1371HH21   GLU1385OE2 
 VAL1372N      VAL1372H      ILE1301O   
 VAL1372N      VAL1372H      LEU1370O   
 LEU1373N      LEU1373H      ARG1371O   
 LEU1373N      LEU1373H      GLU1380O   
 VAL1374N      VAL1374H      LEU1299O   
 VAL1374N      VAL1374H      VAL1372O   
 ASP1375N      ASP1375H      LEU1373O   
 ASP1375N      ASP1375H      SER1378O   
 THR1376N      THR1376H      ARG1297O   
 THR1376N      THR1376H      ASP1375OD1 
 THR1376N      THR1376H      ASP1375OD2 
 THR1376N      THR1376H      SER1378O   
 THR1376OG1    THR1376HG1     PHE935O   
 THR1376OG1    THR1376HG1     ARG936O   
 THR1376OG1    THR1376HG1     PRO937N   
 THR1376OG1    THR1376HG1    ASP1375OD1 
 THR1376OG1    THR1376HG1    ASP1375OD2 
 THR1376OG1    THR1376HG1    CYS1377N   
 SER1378N      SER1378H      ASP1375O   
 SER1378OG     SER1378HG     ASP1375O   
 SER1378OG     SER1378HG     CYS1377O   
 SER1378OG     SER1378HG     GLU1380OE2 
 ILE1379N      ILE1379H      CYS1377O   
 ILE1379N      ILE1379H      ASN1392O   
 GLU1380N      GLU1380H      LEU1373O   
 GLU1380N      GLU1380H      SER1378O   
 GLU1380N      GLU1380H      GLU1380OE1 
 VAL1381N      VAL1381H      ILE1379O   
 VAL1381N      VAL1381H      ILE1390O   
 PHE1382N      PHE1382H      ARG1371O   
 PHE1382N      PHE1382H      GLU1380O   
 GLY1383N      GLY1383H      ARG1371O   
 GLY1383N      GLY1383H      VAL1381O   
 GLY1383N      GLY1383H      GLY1386O   
 GLY1383N      GLY1383H      ALA1388O   
 GLY1384N      GLY1384H      HIS1369ND1 
 GLY1384N      GLY1384H      HIS1369O   
 GLY1384N      GLY1384H      PHE1382O   
 GLY1384N      GLY1384H      GLU1387OE2 
 GLU1385N      GLU1385H      HIS1369ND1 
 GLU1385N      GLU1385H      GLY1383O   
 GLU1385N      GLU1385H      GLU1385OE1 
 GLU1385N      GLU1385H      GLU1385OE2 
 GLU1385N      GLU1385H      GLU1387N   
 GLU1385N      GLU1385H      GLU1387OE1 
 GLU1385N      GLU1385H      GLU1387OE2 
 GLY1386N      GLY1386H      GLN1264OE1 
 GLY1386N      GLY1386H      PHE1382O   
 GLY1386N      GLY1386H      GLY1383O   
 GLY1386N      GLY1386H      GLY1384O   
 GLY1386N      GLY1386H      GLU1387OE1 
 GLY1386N      GLY1386H      GLU1387OE2 
 GLU1387N      GLU1387H      PHE1261O   
 GLU1387N      GLU1387H      GLY1383O   
 GLU1387N      GLU1387H      GLY1384O   
 GLU1387N      GLU1387H      GLU1385O   
 GLU1387N      GLU1387H      GLU1387OE1 
 GLU1387N      GLU1387H      GLU1387OE2 
 ALA1388N      ALA1388H      GLY1383O   
 ALA1388N      ALA1388H      GLY1386O   
 ALA1388N      ALA1388H      GLU1387OE1 
 ALA1388N      ALA1388H      GLU1387OE2 
 VAL1389N      VAL1389H      LEU1200O   
 VAL1389N      VAL1389H      GLY1386O   
 VAL1389N      VAL1389H      GLU1387O   
 ILE1390N      ILE1390H      VAL1381O   
 ILE1390N      ILE1390H      ALA1388O   
 SER1391N      SER1391H      ASP1201OD1 
 SER1391N      SER1391H      ASP1201OD2 
 SER1391N      SER1391H      ASN1392ND2 
 SER1391OG     SER1391HG     ASP1201OD1 
 SER1391OG     SER1391HG     ASP1201OD2 
 ASN1392N      ASN1392H      ILE1379O   
 ASN1392N      ASN1392H      ILE1390O   
 ASN1392ND2    ASN1392HD21   ASP1205OD2 
 ASN1392ND2    ASN1392HD21   HIS1356ND1 
 ASN1392ND2    ASN1392HD21   HIS1356O   
 ASN1392ND2    ASN1392HD21   ILE1379O   
 ASN1392ND2    ASN1392HD21   ILE1390O   
 ASN1392ND2    ASN1392HD21   SER1391O   
 LEU1393N      LEU1393H      ASP1205OD1 
 LEU1393N      LEU1393H      ASP1205OD2 
 ILE1394N      ILE1394H      CYS1377O   
 ILE1394N      ILE1394H      ASN1392O   
 PHE1395N      PHE1395H      HIS1234O   
 PHE1395N      PHE1395H      SER1343O   
 ASP1397N      ASP1397H      GLY1320O   
 ASP1397N      ASP1397H      GLN1323OE1 
 ASP1397N      ASP1397H      GLN1323O   
 VAL1398N      VAL1398H      ASP1397OD1 
 VAL1398N      VAL1398H      ASP1397OD2 
 SER1399N      SER1399H      ASP1397OD1 
 SER1399N      SER1399H      ASP1397OD2 
 SER1399N      SER1399H      ASP1397O   
 SER1399OG     SER1399HG     ASP1397OD1 
 SER1399OG     SER1399HG     ASP1397OD2 
 SER1399OG     SER1399HG     SER1399O   
 SER1399OG     SER1399HG     ALA1400N   
 SER1399OG     SER1399HG     ASP1401OD1 
 SER1399OG     SER1399HG     ASP1401OD2 
 ALA1400N      ALA1400H      ASP1397OD1 
 ALA1400N      ALA1400H      ASP1397OD2 
 ALA1400N      ALA1400H      ASP1397O   
 ALA1400N      ALA1400H      VAL1398O   
 ALA1400N      ALA1400H      ASP1401OD1 
 ALA1400N      ALA1400H      ASP1401OD2 
 ASP1401N      ASP1401H      LYS1319O   
 ASP1401N      ASP1401H      SER1399O   
 ASP1401N      ASP1401H      ASP1401OD1 
 ASP1401N      ASP1401H      ASP1401OD2 
 GLY1402N      GLY1402H      ILE1294O   
 GLY1402N      GLY1402H      HIS1295ND1 
 GLY1402N      GLY1402H      HIS1295O   
 GLY1402N      GLY1402H      ALA1296O   
 GLY1402N      GLY1402H      VAL1317O   
 GLY1402N      GLY1402H      LYS1319O   
 GLY1402N      GLY1402H      ASP1401OD1 
 GLY1402N      GLY1402H      ASP1401OD2 
 VAL1403N      VAL1403H      ASN1293OD1 
 VAL1403N      VAL1403H      ASN1293O   
 VAL1403N      VAL1403H      ILE1294O   
 VAL1403N      VAL1403H      HIS1295ND1 
 ALA1404N      ALA1404H      ALA1316O   
 ALA1404N      ALA1404H      GLY1402O   
 LEU1405N      LEU1405H      THR1289O   
 LEU1405N      LEU1405H      LEU1290O   
 LEU1405N      LEU1405H      VAL1403O   
 THR1406N      THR1406H      THR1314O   
 THR1406N      THR1406H      ALA1404O   
 THR1406OG1    THR1406HG1    GLY1287O   
 THR1406OG1    THR1406HG1    GLN1288O   
 THR1406OG1    THR1406HG1    THR1314O   
 THR1406OG1    THR1406HG1    ALA1404O   
 THR1406OG1    THR1406HG1    LEU1405O   
 THR1406OG1    THR1406HG1    THR1406O   
 VAL1407N      VAL1407H      GLY1287O   
 VAL1407N      VAL1407H      GLN1288O   
 ALA1408N      ALA1408H      THR1312O   
 ALA1408N      ALA1408H      THR1406O   
 GLY1409N      GLY1409H      THR1312O   
 GLY1409N      GLY1409H      VAL1407O   
 GLY1410N      GLY1410H      GLY1310O   
 GLY1410N      GLY1410H      ALA1408O   
 THR1411OG1    THR1411HG1    GLY1410O   
 THR1411OG1    THR1411HG1    THR1411O   
 VAL1412N      VAL1412H      LEU1284O   
 VAL1412N      VAL1412H      GLY1410O   
 THR1413N      THR1413H      THR1306O   
 THR1413N      THR1413H      THR1411O   
 THR1413OG1    THR1413HG1    THR1306O   
 THR1413OG1    THR1413HG1    THR1413O   
 LEU1414N      LEU1414H      GLN1282O   
 LEU1414N      LEU1414H      VAL1412O   
 SER1415N      SER1415H      SER1304O   
 SER1415N      SER1415H      GLU1367OE2 
 SER1415N      SER1415H      THR1413O   
 SER1415OG     SER1415HG     ASN1281OD1 
 SER1415OG     SER1415HG     GLU1367OE1 
 SER1415OG     SER1415HG     GLU1367OE2 
 SER1415OG     SER1415HG     GLN1416N   
 GLN1416N      GLN1416H      SER1304O   
 GLN1416NE2    GLN1416HE21   ALA1277O   
 GLN1416NE2    GLN1416HE21   ASP1278OD1 
 GLN1416NE2    GLN1416HE21   ASP1278OD2 
 GLN1416NE2    GLN1416HE21   ASP1278O   
 GLN1416NE2    GLN1416HE21   ILE1279O   
 GLN1416NE2    GLN1416HE21   GLU1280OE1 
 GLN1416NE2    GLN1416HE21   GLU1280OE2 
 GLN1416NE2    GLN1416HE21   GLU1302OE1 
 GLN1416NE2    GLN1416HE21   GLU1302OE2 
 GLN1416NE2    GLN1416HE21   GLU1302O   
 GLN1416NE2    GLN1416HE21   SER1415O   
 GLN1416NE2    GLN1416HE21   GLN1416O   
 GLN1416NE2    GLN1416HE21   VAL1417O   
 GLN1416NE2    GLN1416HE21   VAL1418N   
 VAL1417N      VAL1417H      ASP1278O   
 VAL1417N      VAL1417H      ILE1279O   
 VAL1417N      VAL1417H      SER1415O   
 VAL1417N      VAL1417H      GLN1416OE1 
 VAL1418N      VAL1418H      GLU1302O   
 VAL1418N      VAL1418H      GLN1416OE1 
 ALA1419N      ALA1419H      LEU1276O   
 ALA1419N      ALA1419H      ALA1277O   
 ALA1419N      ALA1419H      ASP1278OD2 
 ALA1419N      ALA1419H      ASN1293OD1 
 ALA1419N      ALA1419H      VAL1417O   
 ARG1420N      ARG1420H      ASP1300O   
 ARG1420N      ARG1420H      VAL1418O   
 ARG1420NE     ARG1420HE     ALA1273O   
 ARG1420NE     ARG1420HE     ASP1300OD1 
 ARG1420NE     ARG1420HE     ASP1300OD2 
 ARG1420NE     ARG1420HE     ASP1300O   
 ARG1420NH1    ARG1420HH11   ASN1270OD1 
 ARG1420NH1    ARG1420HH11   ASN1270O   
 ARG1420NH1    ARG1420HH11   ALA1273O   
 ARG1420NH1    ARG1420HH11   ASP1300OD1 
 ARG1420NH1    ARG1420HH11   ASP1300OD2 
 ARG1420NH1    ARG1420HH11   GLU1302OE1 
 ARG1420NH1    ARG1420HH11   GLU1302OE2 
 ARG1420NH1    ARG1420HH11   VAL1418O   
 ARG1420NH2    ARG1420HH21   ASN1270OD1 
 ARG1420NH2    ARG1420HH21   ASN1270O   
 ARG1420NH2    ARG1420HH21   ASP1278OD1 
 ARG1420NH2    ARG1420HH21   ASP1300OD1 
 ARG1420NH2    ARG1420HH21   ASP1300OD2 
 ARG1420NH2    ARG1420HH21   ASP1300O   
 ARG1420NH2    ARG1420HH21   GLU1302OE1 
 ARG1420NH2    ARG1420HH21   GLU1302OE2 
 ARG1420NH2    ARG1420HH21   VAL1418O   
 GLU1421N      GLU1421H      TRP1274O   
 ILE1422N      ILE1422H      THR1298O   
 ILE1422N      ILE1422H      GLU1421OE1 
 LEU1423N      LEU1423H      HIS1272ND1 
 LEU1423N      LEU1423H      HIS1272O   
 LEU1423N      LEU1423H      GLU1421OE2 
 LEU1423N      LEU1423H      GLU1421O   
 LEU1424N      LEU1424H      ILE1422O   
