# Supplementary material for: In Silico evaluation and identification of fungi capable of producing endo-inulinase enzyme
Source: PLoS One. 2018 Jul 12;13(7):e0200607. doi: 10.1371/journal.pone.0200607 (PMC6042768; doi:10.1371/journal.pone.0200607)
Supplement: S8 Dataset — (ZIP) [file pone.0200607.s008.zip › Hbondinfo/Acalidoustus_Protein 2/ACP2M2_hbond_log_0_1000.log]

#      Donor      Hydrogen      Acceptor
  ASN949ND2     ASN949HD21   LIG1425OBW 
  ASN949ND2     ASN949HD21   LIG1425OCA 
  ASN949ND2     ASN949HD21   LIG1425OBB 
  GLN966NE2     GLN966HE21   LIG1425OBW 
  GLN966NE2     GLN966HE21   LIG1425OBX 
  GLN966NE2     GLN966HE21   LIG1425OBZ 
 THR1007N      THR1007H      LIG1425OBZ 
 GLN1042NE2    GLN1042HE21   LIG1425OBV 
 GLN1042NE2    GLN1042HE21   LIG1425OAV 
 ARG1082NH1    ARG1082HH11   LIG1425OBQ 
 ARG1082NH1    ARG1082HH11   LIG1425OBW 
 ARG1082NH1    ARG1082HH11   LIG1425OAV 
 ARG1082NH2    ARG1082HH21   LIG1425OBX 
 THR1162OG1    THR1162HG1    LIG1425OBB 
 ASN1172ND2    ASN1172HD21   LIG1425OAY 
 LIG1425OBR    LIG1425HBR    TYR1035OH  
 LIG1425OBT    LIG1425HCG    TYR1035OH  
 LIG1425OBV    LIG1425HCH    GLN1042OE1 
 LIG1425OBV    LIG1425HCH    ARG1082NH1 
 LIG1425OBV    LIG1425HCH    ARG1082NH2 
 LIG1425OBW    LIG1425HBW     GLU950OE1 
 LIG1425OBW    LIG1425HBW     GLU950OE2 
 LIG1425OBW    LIG1425HBW    THR1007OG1 
 LIG1425OBW    LIG1425HBW    ARG1082NH2 
 LIG1425OBX    LIG1425HBX     ASN949OD1 
 LIG1425OBX    LIG1425HBX     GLU950OE1 
 LIG1425OBX    LIG1425HBX     GLU950OE2 
 LIG1425OBX    LIG1425HBX    THR1007OG1 
 LIG1425OBZ    LIG1425HCI     PHE973O   
 LIG1425OBZ    LIG1425HCI     TRP974N   
 LIG1425OBZ    LIG1425HCI    THR1007OG1 
 LIG1425OBZ    LIG1425HCI    ASP1083OD1 
 LIG1425OCA    LIG1425HCA     ASN949OD1 
 LIG1425OAU    LIG1425HAU    ARG1082NE  
 LIG1425OAU    LIG1425HAU    ARG1082NH1 
 LIG1425OAU    LIG1425HAU    ARG1082NH2 
 LIG1425OAV    LIG1425HAV    LEU1079O   
 LIG1425OAV    LIG1425HAV    GLU1140OE1 
 LIG1425OAY    LIG1425HCE    GLU1140OE1 
 LIG1425OAY    LIG1425HCE    ASN1172OD1 
 LIG1425OAZ    LIG1425HAZ    ALA1164O   
 LIG1425OAZ    LIG1425HAZ    ASN1172OD1 
 LIG1425OBB    LIG1425HCF    GLU1140OE1 
 LIG1425OBB    LIG1425HCF    GLU1140OE2 
 LIG1425OBB    LIG1425HCF    PRO1163O   
 LIG1425OBB    LIG1425HCF    ALA1164N   
 LIG1425OBB    LIG1425HCF    ASN1172OD1 
 LIG1425OBB    LIG1425HCF    ASN1172ND2 
 LIG1425OBB    LIG1425HCF    ASP1207OD1 
