# Supplementary material for: In Silico evaluation and identification of fungi capable of producing endo-inulinase enzyme
Source: PLoS One. 2018 Jul 12;13(7):e0200607. doi: 10.1371/journal.pone.0200607 (PMC6042768; doi:10.1371/journal.pone.0200607)
Supplement: S8 Dataset — (ZIP) [file pone.0200607.s008.zip › Hbondinfo/Acalidoustus_Protein 2/ACP2M2_hbond_log_9000_10000.log]

#      Donor      Hydrogen      Acceptor
  ASN949ND2     ASN949HD21   LIG1425OAT 
  ASN968ND2     ASN968HD21   LIG1425OBX 
  TRP974NE1     TRP974HE1    LIG1425OCD 
  GLY975N       GLY975H      LIG1425OBX 
  GLY975N       GLY975H      LIG1425OBZ 
 SER1038N      SER1038H      LIG1425OBT 
 ARG1082NH1    ARG1082HH11   LIG1425OBV 
 LIG1425OBT    LIG1425HCG    TYR1035O   
 LIG1425OBT    LIG1425HCG    PRO1037N   
 LIG1425OBW    LIG1425HBW     ASN949OD1 
 LIG1425OBW    LIG1425HBW     ASN949ND2 
 LIG1425OBX    LIG1425HBX     PHE973O   
 LIG1425OBX    LIG1425HBX     GLY975O   
 LIG1425OBX    LIG1425HBX     ASN976O   
 LIG1425OBZ    LIG1425HCI     GLY975O   
 LIG1425OCA    LIG1425HCA     ASN949OD1 
 LIG1425OCA    LIG1425HCA     PHE973O   
 LIG1425OAU    LIG1425HAU    ARG1082NE  
 LIG1425OAU    LIG1425HAU    ARG1082NH1 
 LIG1425OAU    LIG1425HAU    ARG1082NH2 
 LIG1425OAV    LIG1425HAV    GLU1140OE1 
 LIG1425OAZ    LIG1425HAZ    SER1230OG  
 LIG1425OBB    LIG1425HCF     ASN949O   
 LIG1425OBB    LIG1425HCF     GLU950OE2 
