# Supplementary material for: In Silico evaluation and identification of fungi capable of producing endo-inulinase enzyme
Source: PLoS One. 2018 Jul 12;13(7):e0200607. doi: 10.1371/journal.pone.0200607 (PMC6042768; doi:10.1371/journal.pone.0200607)
Supplement: S8 Dataset — (ZIP) [file pone.0200607.s008.zip › Hbondinfo/Afumigatus_Protein1/AFD1_hbond_log.log]

#      Donor      Hydrogen      Acceptor
   ASN55ND2      ASN55HD21    LIG527OBV 
   ASN55ND2      ASN55HD21    LIG527OBI 
   ASN55ND2      ASN55HD21    LIG527OBZ 
   ASN55ND2      ASN55HD21    LIG527OBD 
   ASN55ND2      ASN55HD21    LIG527OCA 
   ASN55ND2      ASN55HD21    LIG527OCB 
   ASN55ND2      ASN55HD21    LIG527OAE 
   GLU56N        GLU56H       LIG527OCD 
   GLN72NE2      GLN72HE21    LIG527OCB 
   ASN78ND2      ASN78HD21    LIG527OBZ 
   PHE79N        PHE79H       LIG527OBZ 
   TRP80NE1      TRP80HE1     LIG527OBW 
   TRP80NE1      TRP80HE1     LIG527OBX 
   TRP80NE1      TRP80HE1     LIG527OBZ 
   TRP80NE1      TRP80HE1     LIG527OAF 
   TRP80NE1      TRP80HE1     LIG527OAT 
   TRP80NE1      TRP80HE1     LIG527OBB 
   GLY81N        GLY81H       LIG527OCB 
   GLY81N        GLY81H       LIG527OCD 
  THR113N       THR113H       LIG527OCB 
  THR113N       THR113H       LIG527OCD 
  THR113OG1     THR113HG1     LIG527OBQ 
  TYR141OH      TYR141HH      LIG527OCA 
  GLN148NE2     GLN148HE21    LIG527OAY 
  GLN148NE2     GLN148HE21    LIG527OAP 
  GLN148NE2     GLN148HE21    LIG527OAZ 
  GLN148NE2     GLN148HE21    LIG527OBB 
  ARG188NH1     ARG188HH11    LIG527OBQ 
  ARG188NH1     ARG188HH11    LIG527OBV 
  ARG188NH1     ARG188HH11    LIG527OAE 
  ARG188NH1     ARG188HH11    LIG527OCD 
  ARG188NH1     ARG188HH11    LIG527OAY 
  ARG188NH1     ARG188HH11    LIG527OAZ 
  ARG188NH2     ARG188HH21    LIG527OBQ 
  ARG188NH2     ARG188HH21    LIG527OBV 
  ARG188NH2     ARG188HH21    LIG527OCD 
  GLY209N       GLY209H       LIG527OAW 
  GLY209N       GLY209H       LIG527OAY 
  GLU246N       GLU246H       LIG527OBV 
  ALA270N       ALA270H       LIG527OBV 
  THR271N       THR271H       LIG527OAW 
  THR271OG1     THR271HG1     LIG527OAV 
  ASN278N       ASN278H       LIG527OBR 
  ASN278N       ASN278H       LIG527OBT 
  ASN278N       ASN278H       LIG527OBV 
  ASN278ND2     ASN278HD21    LIG527OBR 
  ASN278ND2     ASN278HD21    LIG527OBT 
  ASN278ND2     ASN278HD21    LIG527OBW 
  ASN278ND2     ASN278HD21    LIG527OBX 
  ASN278ND2     ASN278HD21    LIG527OAU 
  ASN278ND2     ASN278HD21    LIG527OAV 
  GLY279N       GLY279H       LIG527OBT 
  GLY312N       GLY312H       LIG527OBR 
  GLY312N       GLY312H       LIG527OBT 
  ASN333ND2     ASN333HD21    LIG527OBZ 
  SER334OG      SER334HG      LIG527OBQ 
  SER334OG      SER334HG      LIG527OBR 
  SER334OG      SER334HG      LIG527OBT 
  SER334OG      SER334HG      LIG527OBV 
  LIG527OBQ     LIG527HBQ      GLU56OE1 
  LIG527OBQ     LIG527HBQ      GLU56OE2 
  LIG527OBQ     LIG527HBQ     GLU246OE2 
  LIG527OBQ     LIG527HBQ     GLY312N   
  LIG527OBR     LIG527HBR     THR268OG1 
  LIG527OBR     LIG527HBR     THR268O   
  LIG527OBR     LIG527HBR     ALA270O   
  LIG527OBR     LIG527HBR     ASP311OD1 
  LIG527OBR     LIG527HBR     ASP311OD2 
  LIG527OBT     LIG527HCG     THR268O   
  LIG527OBT     LIG527HCG     PRO269O   
  LIG527OBT     LIG527HCG     ALA270N   
  LIG527OBT     LIG527HCG     ALA270O   
  LIG527OBT     LIG527HCG     GLY277O   
  LIG527OBT     LIG527HCG     ASN278OD1 
  LIG527OBT     LIG527HCG     ASP311OD1 
  LIG527OBT     LIG527HCG     ASP311OD2 
  LIG527OBT     LIG527HCG     ASP311O   
  LIG527OBV     LIG527HCH     GLY244O   
  LIG527OBV     LIG527HCH     GLU246OE1 
  LIG527OBV     LIG527HCH     GLU246OE2 
  LIG527OBV     LIG527HCH     THR268O   
  LIG527OBV     LIG527HCH     ALA270O   
  LIG527OBV     LIG527HCH     ASP311OD1 
  LIG527OBV     LIG527HCH     ASN333OD1 
  LIG527OBV     LIG527HCH     ASN333ND2 
  LIG527OBV     LIG527HCH     ASN333O   
  LIG527OBV     LIG527HCH     SER334N   
  LIG527OBW     LIG527HBW     GLU246OE2 
  LIG527OBW     LIG527HBW     SER334OG  
  LIG527OBZ     LIG527HCI      TRP53NE1 
  LIG527OBZ     LIG527HCI      ASN55OD1 
  LIG527OBZ     LIG527HCI     ASN333OD1 
  LIG527OBZ     LIG527HCI     ASN333O   
  LIG527OBZ     LIG527HCI     SER334N   
  LIG527OBZ     LIG527HCI     SER334OG  
  LIG527OBZ     LIG527HCI     SER334O   
  LIG527OCA     LIG527HCA      ASN55OD1 
  LIG527OCA     LIG527HCA      PHE79O   
  LIG527OCA     LIG527HCA      TRP80N   
  LIG527OCA     LIG527HCA      TRP80NE1 
  LIG527OCB     LIG527HCB      PHE79O   
  LIG527OCB     LIG527HCB      TRP80N   
  LIG527OCB     LIG527HCB      TRP80NE1 
  LIG527OCB     LIG527HCB      TRP80O   
  LIG527OCB     LIG527HCB     THR113OG1 
  LIG527OCB     LIG527HCB     THR113O   
  LIG527OCD     LIG527HCJ      ASN55OD1 
  LIG527OCD     LIG527HCJ      ASN55ND2 
  LIG527OCD     LIG527HCJ      GLU56OE1 
  LIG527OCD     LIG527HCJ      GLU56OE2 
  LIG527OCD     LIG527HCJ      GLN72OE1 
  LIG527OCD     LIG527HCJ      PHE79O   
  LIG527OCD     LIG527HCJ     THR113OG1 
  LIG527OCD     LIG527HCJ     THR113O   
  LIG527OCD     LIG527HCJ     ARG188NE  
  LIG527OCD     LIG527HCJ     ASP189OD1 
  LIG527OAU     LIG527HAU     ARG188NH2 
  LIG527OAU     LIG527HAU     GLU246OE1 
  LIG527OAU     LIG527HAU     GLU246OE2 
  LIG527OAU     LIG527HAU     ASN278OD1 
  LIG527OAV     LIG527HAV     GLY244O   
  LIG527OAV     LIG527HAV     ALA270O   
  LIG527OAV     LIG527HAV     THR271N   
  LIG527OAV     LIG527HAV     ASN278OD1 
  LIG527OAW     LIG527HAW     ARG188NH1 
  LIG527OAW     LIG527HAW     GLY244O   
  LIG527OAW     LIG527HAW     TRP245O   
  LIG527OAW     LIG527HAW     GLU246OE1 
  LIG527OAW     LIG527HAW     GLU246OE2 
  LIG527OAW     LIG527HAW     THR271OG1 
  LIG527OAY     LIG527HCE     GLN148OE1 
  LIG527OAY     LIG527HCE     GLU186OE1 
  LIG527OAY     LIG527HCE     GLU186OE2 
  LIG527OAY     LIG527HCE     GLU186O   
  LIG527OAY     LIG527HCE     GLY208N   
  LIG527OAY     LIG527HCE     GLU246OE1 
  LIG527OAY     LIG527HCE     GLU246OE2 
  LIG527OAZ     LIG527HAZ     TYR141OH  
  LIG527OAZ     LIG527HAZ     GLY146N   
  LIG527OAZ     LIG527HAZ     GLN148OE1 
  LIG527OAZ     LIG527HAZ     GLU186OE1 
  LIG527OAZ     LIG527HAZ     GLU186OE2 
  LIG527OAZ     LIG527HAZ     ARG188NE  
  LIG527OAZ     LIG527HAZ     ARG188NH2 
  LIG527OBB     LIG527HCF     TYR141OH  
  LIG527OBB     LIG527HCF     SER144O   
  LIG527OBB     LIG527HCF     THR145O   
  LIG527OBB     LIG527HCF     GLY146O   
  LIG527OBB     LIG527HCF     GLN148OE1 
  LIG527OBB     LIG527HCF     LEU185O   
  LIG527OBB     LIG527HCF     GLU186OE1 
  LIG527OBB     LIG527HCF     GLU186OE2 
