# Supplementary material for: In Silico evaluation and identification of fungi capable of producing endo-inulinase enzyme
Source: PLoS One. 2018 Jul 12;13(7):e0200607. doi: 10.1371/journal.pone.0200607 (PMC6042768; doi:10.1371/journal.pone.0200607)
Supplement: S8 Dataset — (ZIP) [file pone.0200607.s008.zip › Hbondinfo/Afumigatus_Protein1/AFD1_hbond_log_0_1000.log]

#      Donor      Hydrogen      Acceptor
   ASN55ND2      ASN55HD21    LIG527OBI 
   ASN55ND2      ASN55HD21    LIG527OBZ 
   GLN72NE2      GLN72HE21    LIG527OCB 
  THR113N       THR113H       LIG527OCB 
  THR113OG1     THR113HG1     LIG527OBQ 
  ARG188NH1     ARG188HH11    LIG527OBQ 
  ARG188NH1     ARG188HH11    LIG527OBV 
  ARG188NH2     ARG188HH21    LIG527OBQ 
  ARG188NH2     ARG188HH21    LIG527OBV 
  ARG188NH2     ARG188HH21    LIG527OCD 
  ASN278ND2     ASN278HD21    LIG527OBT 
  ASN278ND2     ASN278HD21    LIG527OBW 
  ASN278ND2     ASN278HD21    LIG527OBX 
  ASN278ND2     ASN278HD21    LIG527OAU 
  ASN278ND2     ASN278HD21    LIG527OAV 
  GLY312N       GLY312H       LIG527OBT 
  LIG527OBQ     LIG527HBQ      GLU56OE2 
  LIG527OBR     LIG527HBR     GLY312N   
  LIG527OBT     LIG527HCG     ASP311OD1 
  LIG527OBT     LIG527HCG     ASP311OD2 
  LIG527OBV     LIG527HCH     GLU246OE1 
  LIG527OBV     LIG527HCH     GLU246OE2 
  LIG527OBZ     LIG527HCI      TRP53NE1 
  LIG527OBZ     LIG527HCI      ASN55OD1 
  LIG527OBZ     LIG527HCI     ASN333OD1 
  LIG527OCA     LIG527HCA      PHE79O   
  LIG527OCB     LIG527HCB     THR113OG1 
  LIG527OCB     LIG527HCB     THR113O   
  LIG527OCD     LIG527HCJ     THR113N   
  LIG527OCD     LIG527HCJ     THR113OG1 
  LIG527OCD     LIG527HCJ     ASP189OD1 
  LIG527OAU     LIG527HAU     ARG188NH2 
  LIG527OAU     LIG527HAU     GLU246OE2 
  LIG527OAU     LIG527HAU     ASN278OD1 
  LIG527OAV     LIG527HAV     ASN278OD1 
  LIG527OAW     LIG527HAW     ARG188NH1 
  LIG527OAW     LIG527HAW     GLU246OE1 
  LIG527OAW     LIG527HAW     GLU246OE2 
  LIG527OAW     LIG527HAW     THR271OG1 
  LIG527OAZ     LIG527HAZ     TYR141OH  
  LIG527OAZ     LIG527HAZ     GLU186OE2 
