# Supplementary material for: In Silico evaluation and identification of fungi capable of producing endo-inulinase enzyme
Source: PLoS One. 2018 Jul 12;13(7):e0200607. doi: 10.1371/journal.pone.0200607 (PMC6042768; doi:10.1371/journal.pone.0200607)
Supplement: S8 Dataset — (ZIP) [file pone.0200607.s008.zip › Hbondinfo/Afumigatus_Protein1/AFD1_hbond_log_9000_10000.log]

#      Donor      Hydrogen      Acceptor
   ASN55ND2      ASN55HD21    LIG527OBV 
  THR113N       THR113H       LIG527OCD 
  SER334OG      SER334HG      LIG527OBQ 
  SER334OG      SER334HG      LIG527OBR 
  LIG527OBV     LIG527HCH     ASP311OD1 
  LIG527OBV     LIG527HCH     ASN333OD1 
  LIG527OBV     LIG527HCH     ASN333ND2 
  LIG527OCD     LIG527HCJ      ASN55OD1 
  LIG527OCD     LIG527HCJ      GLN72OE1 
  LIG527OAW     LIG527HAW     GLY244O   
  LIG527OAW     LIG527HAW     GLU246OE2 
  LIG527OAY     LIG527HCE     GLU186OE2 
  LIG527OAY     LIG527HCE     GLU186O   
  LIG527OAY     LIG527HCE     GLY208N   
  LIG527OAY     LIG527HCE     GLU246OE1 
  LIG527OAZ     LIG527HAZ     GLN148OE1 
  LIG527OAZ     LIG527HAZ     GLN148NE2 
  LIG527OBB     LIG527HCF     GLN148OE1 
