# Supplementary material for: In Silico evaluation and identification of fungi capable of producing endo-inulinase enzyme
Source: PLoS One. 2018 Jul 12;13(7):e0200607. doi: 10.1371/journal.pone.0200607 (PMC6042768; doi:10.1371/journal.pone.0200607)
Supplement: S8 Dataset — (ZIP) [file pone.0200607.s008.zip › Hbondinfo/Bcenera_Protein 1/BCP1M1_hbond.log]

#      Donor      Hydrogen      Acceptor
  ASN562ND2     ASN562HD21   LIG1039OBZ 
  TRP563N       TRP563H      LIG1039OBZ 
  TRP563NE1     TRP563HE1    LIG1039OBZ 
  ASN565ND2     ASN565HD21   LIG1039OBT 
  ASN565ND2     ASN565HD21   LIG1039OBX 
  ASN565ND2     ASN565HD21   LIG1039OBI 
  ASN565ND2     ASN565HD21   LIG1039OBZ 
  ASN565ND2     ASN565HD21   LIG1039OBD 
  ASN565ND2     ASN565HD21   LIG1039OCA 
  ASN565ND2     ASN565HD21   LIG1039OCD 
  GLN582NE2     GLN582HE21   LIG1039OCA 
  GLN582NE2     GLN582HE21   LIG1039OCB 
  GLN582NE2     GLN582HE21   LIG1039OCD 
  ASN584ND2     ASN584HD21   LIG1039OBW 
  ASN584ND2     ASN584HD21   LIG1039OBX 
  ASN584ND2     ASN584HD21   LIG1039OBZ 
  ASN584ND2     ASN584HD21   LIG1039OBD 
  ASN584ND2     ASN584HD21   LIG1039OCA 
  ASN584ND2     ASN584HD21   LIG1039OCB 
  TRP590N       TRP590H      LIG1039OCA 
  TRP590NE1     TRP590HE1    LIG1039OBQ 
  TRP590NE1     TRP590HE1    LIG1039OBR 
  TRP590NE1     TRP590HE1    LIG1039OBT 
  TRP590NE1     TRP590HE1    LIG1039OBP 
  TRP590NE1     TRP590HE1    LIG1039OBV 
  TRP590NE1     TRP590HE1    LIG1039OBW 
  TRP590NE1     TRP590HE1    LIG1039OAU 
  GLY591N       GLY591H      LIG1039OBB 
  GLN620NE2     GLN620HE21   LIG1039OCA 
  GLN620NE2     GLN620HE21   LIG1039OAZ 
  GLN620NE2     GLN620HE21   LIG1039OBB 
  THR623N       THR623H      LIG1039OCB 
  THR623N       THR623H      LIG1039OCD 
  TYR651OH      TYR651HH     LIG1039OBB 
  SER653OG      SER653HG     LIG1039OBB 
  SER655N       SER655H      LIG1039OBB 
  GLN658NE2     GLN658HE21   LIG1039OAY 
  ARG698NH1     ARG698HH11   LIG1039OBT 
  ARG698NH1     ARG698HH11   LIG1039OCD 
  ARG698NH2     ARG698HH21   LIG1039OBQ 
  ARG698NH2     ARG698HH21   LIG1039OBR 
  ARG698NH2     ARG698HH21   LIG1039OCD 
  ASN788ND2     ASN788HD21   LIG1039OBR 
  ASN788ND2     ASN788HD21   LIG1039OBT 
  ASN788ND2     ASN788HD21   LIG1039OBV 
  GLY822N       GLY822H      LIG1039OBT 
  ASN843ND2     ASN843HD21   LIG1039OBZ 
  THR847N       THR847H      LIG1039OBQ 
  THR847N       THR847H      LIG1039OBT 
  THR847N       THR847H      LIG1039OBZ 
  THR847OG1     THR847HG1    LIG1039OBQ 
  THR847OG1     THR847HG1    LIG1039OBR 
  THR847OG1     THR847HG1    LIG1039OBZ 
  ASN848ND2     ASN848HD21   LIG1039OBR 
 LIG1039OBQ    LIG1039HBQ     GLU756OE1 
 LIG1039OBQ    LIG1039HBQ     GLU756OE2 
 LIG1039OBQ    LIG1039HBQ     ASN788OD1 
 LIG1039OBQ    LIG1039HBQ     TYR845O   
 LIG1039OBR    LIG1039HBR     GLU756OE1 
 LIG1039OBR    LIG1039HBR     GLU756OE2 
 LIG1039OBR    LIG1039HBR     ASN788OD1 
 LIG1039OBT    LIG1039HCG     GLU756OE2 
 LIG1039OBT    LIG1039HCG     ASN788OD1 
 LIG1039OBT    LIG1039HCG     ASP821OD1 
 LIG1039OBT    LIG1039HCG     ASN843OD1 
 LIG1039OBT    LIG1039HCG     ASN843O   
 LIG1039OBT    LIG1039HCG     TYR845O   
 LIG1039OBT    LIG1039HCG     THR847OG1 
 LIG1039OBV    LIG1039HCH     PHE589O   
 LIG1039OBV    LIG1039HCH     TRP590O   
 LIG1039OBV    LIG1039HCH     GLU756OE2 
 LIG1039OBV    LIG1039HCH     ASN788OD1 
 LIG1039OBV    LIG1039HCH     THR847OG1 
 LIG1039OBW    LIG1039HBW     ASN565OD1 
 LIG1039OBW    LIG1039HBW     ASN584OD1 
 LIG1039OBW    LIG1039HBW     ASN588O   
 LIG1039OBW    LIG1039HBW     PHE589O   
 LIG1039OBW    LIG1039HBW     TRP590N   
 LIG1039OBX    LIG1039HBX     TRP563NE1 
 LIG1039OBX    LIG1039HBX     TRP563O   
 LIG1039OBX    LIG1039HBX     ASN565OD1 
 LIG1039OBX    LIG1039HBX     ASN584OD1 
 LIG1039OBX    LIG1039HBX     ASN588O   
 LIG1039OBX    LIG1039HBX     PHE589O   
 LIG1039OBZ    LIG1039HCI     ASN565OD1 
 LIG1039OBZ    LIG1039HCI     ASN584OD1 
 LIG1039OBZ    LIG1039HCI     ASN588N   
 LIG1039OBZ    LIG1039HCI     ASN588O   
 LIG1039OBZ    LIG1039HCI     PHE589N   
 LIG1039OBZ    LIG1039HCI     PHE589O   
 LIG1039OBZ    LIG1039HCI     ASN843OD1 
 LIG1039OBZ    LIG1039HCI     ASN843O   
 LIG1039OBZ    LIG1039HCI     GLY846N   
 LIG1039OBZ    LIG1039HCI     GLY846O   
 LIG1039OCA    LIG1039HCA     ASN565OD1 
 LIG1039OCA    LIG1039HCA     GLU566OE2 
 LIG1039OCA    LIG1039HCA     ASN584OD1 
 LIG1039OCA    LIG1039HCA     PHE589O   
 LIG1039OCA    LIG1039HCA     TRP590O   
 LIG1039OCB    LIG1039HCB     ASN565OD1 
 LIG1039OCB    LIG1039HCB     ASN565ND2 
 LIG1039OCB    LIG1039HCB     GLU566N   
 LIG1039OCB    LIG1039HCB     GLU566OE1 
 LIG1039OCB    LIG1039HCB     GLU566OE2 
 LIG1039OCB    LIG1039HCB     GLN582OE1 
 LIG1039OCB    LIG1039HCB     GLN620NE2 
 LIG1039OCB    LIG1039HCB     ARG698NH2 
 LIG1039OCD    LIG1039HCJ     GLU566OE1 
 LIG1039OCD    LIG1039HCJ     GLU566OE2 
 LIG1039OCD    LIG1039HCJ     GLU566O   
 LIG1039OCD    LIG1039HCJ     GLN582OE1 
 LIG1039OCD    LIG1039HCJ     GLU756OE1 
 LIG1039OCD    LIG1039HCJ     GLU756OE2 
 LIG1039OAU    LIG1039HAU     SER655OG  
 LIG1039OAU    LIG1039HAU     GLU756OE1 
 LIG1039OAV    LIG1039HAV     PHE589O   
 LIG1039OAV    LIG1039HAV     TRP590NE1 
 LIG1039OAV    LIG1039HAV     GLU756OE1 
 LIG1039OAW    LIG1039HAW     ARG698NH1 
 LIG1039OAW    LIG1039HAW     GLU756OE1 
 LIG1039OAW    LIG1039HAW     GLU756OE2 
 LIG1039OAY    LIG1039HCE     PHE589O   
 LIG1039OAY    LIG1039HCE     TYR651OH  
 LIG1039OAY    LIG1039HCE     SER653O   
 LIG1039OAY    LIG1039HCE     SER655OG  
 LIG1039OAY    LIG1039HCE     GLN658OE1 
 LIG1039OAY    LIG1039HCE     ARG698NE  
 LIG1039OAY    LIG1039HCE     ARG698NH1 
 LIG1039OAY    LIG1039HCE     GLU756OE1 
 LIG1039OAY    LIG1039HCE     GLU756OE2 
 LIG1039OAZ    LIG1039HAZ     TRP590O   
 LIG1039OAZ    LIG1039HAZ     GLY591N   
 LIG1039OAZ    LIG1039HAZ     GLY591O   
 LIG1039OAZ    LIG1039HAZ     GLN620OE1 
 LIG1039OAZ    LIG1039HAZ     TYR651OH  
 LIG1039OAZ    LIG1039HAZ     SER653OG  
 LIG1039OBB    LIG1039HCF     PHE589O   
 LIG1039OBB    LIG1039HCF     TRP590NE1 
 LIG1039OBB    LIG1039HCF     TRP590O   
 LIG1039OBB    LIG1039HCF     GLY591O   
 LIG1039OBB    LIG1039HCF     GLN620OE1 
 LIG1039OBB    LIG1039HCF     PHE652O   
 LIG1039OBB    LIG1039HCF     SER653O   
 LIG1039OBB    LIG1039HCF     SER654O   
 LIG1039OBB    LIG1039HCF     SER655OG  
