# Supplementary material for: In Silico evaluation and identification of fungi capable of producing endo-inulinase enzyme
Source: PLoS One. 2018 Jul 12;13(7):e0200607. doi: 10.1371/journal.pone.0200607 (PMC6042768; doi:10.1371/journal.pone.0200607)
Supplement: S8 Dataset — (ZIP) [file pone.0200607.s008.zip › Hbondinfo/Bcenera_Protein 1/BCP1M1_hbond_0_1K.log]

#      Donor      Hydrogen      Acceptor
  ASN565ND2     ASN565HD21   LIG1039OBI 
  ASN565ND2     ASN565HD21   LIG1039OCA 
  GLN582NE2     GLN582HE21   LIG1039OCA 
  ASN584ND2     ASN584HD21   LIG1039OBZ 
  GLY591N       GLY591H      LIG1039OBB 
  GLN620NE2     GLN620HE21   LIG1039OBB 
  THR623N       THR623H      LIG1039OCB 
  ARG698NH2     ARG698HH21   LIG1039OBQ 
  ARG698NH2     ARG698HH21   LIG1039OBR 
  ARG698NH2     ARG698HH21   LIG1039OCD 
  ASN788ND2     ASN788HD21   LIG1039OBR 
  ASN788ND2     ASN788HD21   LIG1039OBT 
  ASN788ND2     ASN788HD21   LIG1039OBV 
  GLY822N       GLY822H      LIG1039OBT 
 LIG1039OBQ    LIG1039HBQ     GLU756OE1 
 LIG1039OBQ    LIG1039HBQ     GLU756OE2 
 LIG1039OBR    LIG1039HBR     GLU756OE1 
 LIG1039OBT    LIG1039HCG     ASP821OD1 
 LIG1039OBV    LIG1039HCH     GLU756OE2 
 LIG1039OBV    LIG1039HCH     ASN788OD1 
 LIG1039OBX    LIG1039HBX     ASN588O   
 LIG1039OBZ    LIG1039HCI     GLY846N   
 LIG1039OCA    LIG1039HCA     ASN565OD1 
 LIG1039OCB    LIG1039HCB     GLU566N   
 LIG1039OCB    LIG1039HCB     GLU566OE1 
 LIG1039OCB    LIG1039HCB     GLU566OE2 
 LIG1039OAV    LIG1039HAV     PHE589O   
 LIG1039OAV    LIG1039HAV     TRP590NE1 
 LIG1039OAY    LIG1039HCE     PHE589O   
 LIG1039OAY    LIG1039HCE     TYR651OH  
 LIG1039OAY    LIG1039HCE     SER653O   
 LIG1039OAZ    LIG1039HAZ     TYR651OH  
 LIG1039OBB    LIG1039HCF     PHE589O   
 LIG1039OBB    LIG1039HCF     GLN620OE1 
