# Supplementary material for: In Silico evaluation and identification of fungi capable of producing endo-inulinase enzyme
Source: PLoS One. 2018 Jul 12;13(7):e0200607. doi: 10.1371/journal.pone.0200607 (PMC6042768; doi:10.1371/journal.pone.0200607)
Supplement: S8 Dataset — (ZIP) [file pone.0200607.s008.zip › Hbondinfo/Bcenera_Protein 1/BCP1M1_hbond_9K_10K.log]

#      Donor      Hydrogen      Acceptor
  ASN565ND2     ASN565HD21   LIG1039OBX 
  ASN565ND2     ASN565HD21   LIG1039OBI 
  ASN565ND2     ASN565HD21   LIG1039OBZ 
  ASN565ND2     ASN565HD21   LIG1039OBD 
  GLN582NE2     GLN582HE21   LIG1039OCB 
  ASN584ND2     ASN584HD21   LIG1039OBD 
  ASN584ND2     ASN584HD21   LIG1039OCA 
  ASN584ND2     ASN584HD21   LIG1039OCB 
  TRP590N       TRP590H      LIG1039OCA 
  TRP590NE1     TRP590HE1    LIG1039OBV 
  TRP590NE1     TRP590HE1    LIG1039OAU 
  SER655N       SER655H      LIG1039OBB 
  ARG698NH1     ARG698HH11   LIG1039OCD 
  ARG698NH2     ARG698HH21   LIG1039OCD 
  THR847OG1     THR847HG1    LIG1039OBQ 
  THR847OG1     THR847HG1    LIG1039OBR 
 LIG1039OBW    LIG1039HBW     ASN584OD1 
 LIG1039OBW    LIG1039HBW     TRP590N   
 LIG1039OBX    LIG1039HBX     TRP563NE1 
 LIG1039OBX    LIG1039HBX     ASN565OD1 
 LIG1039OBX    LIG1039HBX     ASN584OD1 
 LIG1039OBX    LIG1039HBX     ASN584ND2 
 LIG1039OBZ    LIG1039HCI     TRP563NE1 
 LIG1039OBZ    LIG1039HCI     ASN565OD1 
 LIG1039OBZ    LIG1039HCI     ASN843OD1 
 LIG1039OCA    LIG1039HCA     ASN584OD1 
 LIG1039OCA    LIG1039HCA     TRP590O   
 LIG1039OCB    LIG1039HCB     GLU566OE2 
 LIG1039OCD    LIG1039HCJ     ASN565ND2 
 LIG1039OCD    LIG1039HCJ     GLU566OE1 
 LIG1039OCD    LIG1039HCJ     GLU566OE2 
 LIG1039OAY    LIG1039HCE     TYR651OH  
 LIG1039OBB    LIG1039HCF     PHE652O   
 LIG1039OBB    LIG1039HCF     SER653O   
