# Supplementary material for: In Silico evaluation and identification of fungi capable of producing endo-inulinase enzyme
Source: PLoS One. 2018 Jul 12;13(7):e0200607. doi: 10.1371/journal.pone.0200607 (PMC6042768; doi:10.1371/journal.pone.0200607)
Supplement: S8 Dataset — (ZIP) [file pone.0200607.s008.zip › Hbondinfo/Foxysporum_Hypothetical_Protein1/FOHP1M1_HBOND_LOG.log]

#      Donor      Hydrogen      Acceptor
   TRP48NE1      TRP48HE1     LIG523OBT 
   TRP48NE1      TRP48HE1     LIG523OBP 
   ASN50N        ASN50H       LIG523OBZ 
   ASN50ND2      ASN50HD21    LIG523OBQ 
   ASN50ND2      ASN50HD21    LIG523OBV 
   ASN50ND2      ASN50HD21    LIG523OBK 
   ASN50ND2      ASN50HD21    LIG523OBX 
   ASN50ND2      ASN50HD21    LIG523OBI 
   ASN50ND2      ASN50HD21    LIG523OBZ 
   GLN67NE2      GLN67HE21    LIG523OBZ 
   ASN69N        ASN69H       LIG523OBZ 
   ASN69ND2      ASN69HD21    LIG523OBW 
   ASN69ND2      ASN69HD21    LIG523OBX 
   ASN69ND2      ASN69HD21    LIG523OBZ 
   ASN69ND2      ASN69HD21    LIG523OCD 
   ASN73ND2      ASN73HD21    LIG523OBT 
   PHE74N        PHE74H       LIG523OBT 
   PHE74N        PHE74H       LIG523OBW 
   TRP75NE1      TRP75HE1     LIG523OAU 
   TRP75NE1      TRP75HE1     LIG523OAV 
   GLY76N        GLY76H       LIG523OCA 
   GLY76N        GLY76H       LIG523OCB 
   GLY76N        GLY76H       LIG523OCD 
   LEU78N        LEU78H       LIG523OCD 
  ASN102ND2     ASN102HD21    LIG523OCD 
  GLN105NE2     GLN105HE21    LIG523OCB 
  GLN105NE2     GLN105HE21    LIG523OCD 
  TYR136OH      TYR136HH      LIG523OBB 
  ASP139N       ASP139H       LIG523OAU 
  GLN143NE2     GLN143HE21    LIG523OBB 
  ARG183NE      ARG183HE      LIG523OBB 
  ARG183NH1     ARG183HH11    LIG523OAZ 
  ARG183NH1     ARG183HH11    LIG523OBB 
  ARG183NH2     ARG183HH21    LIG523OAY 
  ARG183NH2     ARG183HH21    LIG523OAZ 
  ARG183NH2     ARG183HH21    LIG523OBB 
  ASN328ND2     ASN328HD21    LIG523OBQ 
  ASN328ND2     ASN328HD21    LIG523OBZ 
  GLY331N       GLY331H       LIG523OBR 
  GLY331N       GLY331H       LIG523OBV 
  VAL332N       VAL332H       LIG523OBR 
  VAL332N       VAL332H       LIG523OBT 
  LIG523OBQ     LIG523HBQ      ASN50OD1 
  LIG523OBQ     LIG523HBQ     ASN328O   
  LIG523OBQ     LIG523HBQ     SER329N   
  LIG523OBQ     LIG523HBQ     SER329O   
  LIG523OBR     LIG523HBR     ASN328OD1 
  LIG523OBR     LIG523HBR     ASN328O   
  LIG523OBR     LIG523HBR     SER329N   
  LIG523OBR     LIG523HBR     SER329O   
  LIG523OBR     LIG523HBR     TYR330O   
  LIG523OBT     LIG523HCG      ASN73OD1 
  LIG523OBT     LIG523HCG      ASN73O   
  LIG523OBT     LIG523HCG     ASN328OD1 
  LIG523OBT     LIG523HCG     ASN328O   
  LIG523OBT     LIG523HCG     SER329N   
  LIG523OBT     LIG523HCG     SER329O   
  LIG523OBT     LIG523HCG     TYR330N   
  LIG523OBT     LIG523HCG     TYR330O   
  LIG523OBT     LIG523HCG     GLY331N   
  LIG523OBT     LIG523HCG     GLY331O   
  LIG523OBV     LIG523HCH      GLU51OE1 
  LIG523OBV     LIG523HCH      ASN73OD1 
  LIG523OBV     LIG523HCH      PHE74N   
  LIG523OBV     LIG523HCH      PHE74O   
  LIG523OBV     LIG523HCH     ASN328ND2 
  LIG523OBV     LIG523HCH     ASN328O   
  LIG523OBV     LIG523HCH     SER329O   
  LIG523OBW     LIG523HBW      TRP48NE1 
  LIG523OBW     LIG523HBW      ASN73O   
  LIG523OBW     LIG523HBW      PHE74O   
  LIG523OBW     LIG523HBW      TRP75N   
  LIG523OBW     LIG523HBW      TRP75O   
  LIG523OBX     LIG523HBX      TRP48NE1 
  LIG523OBX     LIG523HBX      ASN50OD1 
  LIG523OBX     LIG523HBX      GLY72O   
  LIG523OBX     LIG523HBX      ASN73O   
  LIG523OBX     LIG523HBX      PHE74N   
  LIG523OBX     LIG523HBX      PHE74O   
  LIG523OBZ     LIG523HCI      TRP48O   
  LIG523OBZ     LIG523HCI      MET49N   
  LIG523OBZ     LIG523HCI      MET49O   
  LIG523OBZ     LIG523HCI      ASN50OD1 
  LIG523OBZ     LIG523HCI      GLN67O   
  LIG523OBZ     LIG523HCI     ASN328OD1 
  LIG523OBZ     LIG523HCI     ASN328O   
  LIG523OCA     LIG523HCA      PHE74O   
  LIG523OCA     LIG523HCA      TRP75NE1 
  LIG523OCB     LIG523HCB      TRP75NE1 
  LIG523OCB     LIG523HCB      GLY76O   
  LIG523OCB     LIG523HCB     GLN105OE1 
  LIG523OCD     LIG523HCJ      ASN69OD1 
  LIG523OCD     LIG523HCJ      GLY72O   
  LIG523OCD     LIG523HCJ      PHE74O   
  LIG523OCD     LIG523HCJ      TRP75NE1 
  LIG523OCD     LIG523HCJ      TRP75O   
  LIG523OCD     LIG523HCJ      GLY76O   
  LIG523OCD     LIG523HCJ      ASN77N   
  LIG523OCD     LIG523HCJ     GLN105OE1 
  LIG523OAU     LIG523HAU     TYR136OH  
  LIG523OAU     LIG523HAU     PRO138O   
  LIG523OAU     LIG523HAU     ASP139OD1 
  LIG523OAV     LIG523HAV     TYR136OH  
  LIG523OAV     LIG523HAV     PRO138O   
  LIG523OAV     LIG523HAV     ASP139OD1 
  LIG523OAV     LIG523HAV     ASP139OD2 
  LIG523OAV     LIG523HAV     ASP139O   
  LIG523OAY     LIG523HCE     ASP139OD1 
  LIG523OAY     LIG523HCE     ASP139OD2 
  LIG523OAY     LIG523HCE     ARG183NH1 
  LIG523OAZ     LIG523HAZ     ARG183NE  
  LIG523OBB     LIG523HCF     THR134OG1 
  LIG523OBB     LIG523HCF     ASP139OD2 
  LIG523OBB     LIG523HCF     GLN143OE1 
