# Supplementary material for: In Silico evaluation and identification of fungi capable of producing endo-inulinase enzyme
Source: PLoS One. 2018 Jul 12;13(7):e0200607. doi: 10.1371/journal.pone.0200607 (PMC6042768; doi:10.1371/journal.pone.0200607)
Supplement: S8 Dataset — (ZIP) [file pone.0200607.s008.zip › Hbondinfo/Foxysporum_Hypothetical_Protein1/FOHP1M1_HBOND_LOG_0_1000.log]

#      Donor      Hydrogen      Acceptor
   ASN50N        ASN50H       LIG523OBZ 
   ASN50ND2      ASN50HD21    LIG523OBQ 
   ASN50ND2      ASN50HD21    LIG523OBV 
   ASN50ND2      ASN50HD21    LIG523OBK 
   ASN50ND2      ASN50HD21    LIG523OBI 
   ASN50ND2      ASN50HD21    LIG523OBZ 
   ASN69ND2      ASN69HD21    LIG523OBX 
   ASN69ND2      ASN69HD21    LIG523OBZ 
   GLY76N        GLY76H       LIG523OCB 
   GLY76N        GLY76H       LIG523OCD 
  GLN105NE2     GLN105HE21    LIG523OCB 
  GLN105NE2     GLN105HE21    LIG523OCD 
  ARG183NH1     ARG183HH11    LIG523OAZ 
  ARG183NH1     ARG183HH11    LIG523OBB 
  ARG183NH2     ARG183HH21    LIG523OAY 
  ASN328ND2     ASN328HD21    LIG523OBQ 
  LIG523OBQ     LIG523HBQ      ASN50OD1 
  LIG523OBQ     LIG523HBQ     ASN328O   
  LIG523OBR     LIG523HBR     ASN328O   
  LIG523OBR     LIG523HBR     SER329N   
  LIG523OBR     LIG523HBR     SER329O   
  LIG523OBR     LIG523HBR     GLY331N   
  LIG523OBT     LIG523HCG     GLY331N   
  LIG523OBV     LIG523HCH      GLU51OE1 
  LIG523OBV     LIG523HCH     ASN328ND2 
  LIG523OBW     LIG523HBW      PHE74N   
  LIG523OBX     LIG523HBX      GLY72O   
  LIG523OBX     LIG523HBX      PHE74N   
  LIG523OBX     LIG523HBX      PHE74O   
  LIG523OBZ     LIG523HCI      MET49N   
  LIG523OBZ     LIG523HCI      MET49O   
  LIG523OBZ     LIG523HCI      ASN50OD1 
  LIG523OBZ     LIG523HCI      GLN67O   
  LIG523OCA     LIG523HCA      PHE74O   
  LIG523OCA     LIG523HCA      TRP75NE1 
  LIG523OCB     LIG523HCB      TRP75NE1 
  LIG523OCD     LIG523HCJ      ASN69ND2 
  LIG523OCD     LIG523HCJ      PHE74O   
  LIG523OCD     LIG523HCJ      TRP75NE1 
  LIG523OCD     LIG523HCJ      GLY76O   
  LIG523OCD     LIG523HCJ     GLN105OE1 
  LIG523OAU     LIG523HAU     PRO138O   
  LIG523OAV     LIG523HAV     TYR136OH  
  LIG523OAV     LIG523HAV     PRO138O   
  LIG523OAY     LIG523HCE     ARG183NH1 
  LIG523OAZ     LIG523HAZ     ARG183NE  
  LIG523OBB     LIG523HCF     THR134OG1 
