# Supplementary material for: In Silico evaluation and identification of fungi capable of producing endo-inulinase enzyme
Source: PLoS One. 2018 Jul 12;13(7):e0200607. doi: 10.1371/journal.pone.0200607 (PMC6042768; doi:10.1371/journal.pone.0200607)
Supplement: S8 Dataset — (ZIP) [file pone.0200607.s008.zip › Hbondinfo/Foxysporum_Hypothetical_Protein1/FOHP1M1_HBOND_LOG_9000_10000.log]

#      Donor      Hydrogen      Acceptor
   ASN69ND2      ASN69HD21    LIG523OBW 
   ASN69ND2      ASN69HD21    LIG523OBX 
   GLY76N        GLY76H       LIG523OCB 
   GLY76N        GLY76H       LIG523OCD 
  GLN105NE2     GLN105HE21    LIG523OCB 
  GLN143NE2     GLN143HE21    LIG523OBB 
  ARG183NH1     ARG183HH11    LIG523OBB 
  ARG183NH2     ARG183HH21    LIG523OBB 
  ASN328ND2     ASN328HD21    LIG523OBZ 
  GLY331N       GLY331H       LIG523OBV 
  LIG523OBT     LIG523HCG     ASN328OD1 
  LIG523OBT     LIG523HCG     ASN328O   
  LIG523OBT     LIG523HCG     SER329N   
  LIG523OBT     LIG523HCG     SER329O   
  LIG523OBV     LIG523HCH      ASN73OD1 
  LIG523OBV     LIG523HCH      PHE74O   
  LIG523OBW     LIG523HBW      TRP48NE1 
  LIG523OBW     LIG523HBW      ASN73O   
  LIG523OBW     LIG523HBW      PHE74O   
  LIG523OBW     LIG523HBW      TRP75N   
  LIG523OBW     LIG523HBW      TRP75O   
  LIG523OBZ     LIG523HCI      MET49N   
  LIG523OBZ     LIG523HCI      ASN50N   
  LIG523OBZ     LIG523HCI      ASN50OD1 
  LIG523OCA     LIG523HCA      PHE74O   
  LIG523OCB     LIG523HCB      GLY76O   
  LIG523OCB     LIG523HCB     GLN105OE1 
  LIG523OCD     LIG523HCJ      ASN69ND2 
  LIG523OCD     LIG523HCJ      PHE74O   
  LIG523OCD     LIG523HCJ      TRP75O   
  LIG523OCD     LIG523HCJ      GLY76O   
  LIG523OCD     LIG523HCJ      ASN77N   
  LIG523OCD     LIG523HCJ      LEU78N   
  LIG523OCD     LIG523HCJ     GLN105OE1 
  LIG523OAU     LIG523HAU     TYR136OH  
  LIG523OAY     LIG523HCE     ASP139OD2 
  LIG523OBB     LIG523HCF     TYR136OH  
  LIG523OBB     LIG523HCF     ARG183NE  
