# Supplementary material for: In Silico evaluation and identification of fungi capable of producing endo-inulinase enzyme
Source: PLoS One. 2018 Jul 12;13(7):e0200607. doi: 10.1371/journal.pone.0200607 (PMC6042768; doi:10.1371/journal.pone.0200607)
Supplement: S8 Dataset — (ZIP) [file pone.0200607.s008.zip › Hbondinfo/Mphaseolina_Protein1/MPP1M1_hbond.log]

#      Donor      Hydrogen      Acceptor
    ASN5ND2       ASN5HD21    LIG463OBT 
   GLN19NE2      GLN19HE21    LIG463OBT 
   GLN19NE2      GLN19HE21    LIG463OBP 
   GLN19NE2      GLN19HE21    LIG463OBZ 
   GLN19NE2      GLN19HE21    LIG463OBB 
   ASN21ND2      ASN21HD21    LIG463OBP 
   ASN21ND2      ASN21HD21    LIG463OBV 
   ASN21ND2      ASN21HD21    LIG463OBZ 
   ASN25ND2      ASN25HD21    LIG463OBV 
   PHE26N        PHE26H       LIG463OBV 
   TRP27NE1      TRP27HE1     LIG463OBZ 
   TRP27NE1      TRP27HE1     LIG463OCA 
   TRP27NE1      TRP27HE1     LIG463OCB 
   GLY28N        GLY28H       LIG463OBW 
   GLY28N        GLY28H       LIG463OBX 
   GLY28N        GLY28H       LIG463OBZ 
   ILE30N        ILE30H       LIG463OBZ 
   GLN57NE2      GLN57HE21    LIG463OBX 
   GLN57NE2      GLN57HE21    LIG463OBZ 
   THR60N        THR60H       LIG463OBT 
   TYR88OH       TYR88HH      LIG463OBX 
   TYR88OH       TYR88HH      LIG463OCB 
   TYR88OH       TYR88HH      LIG463OCD 
  ARG135NH1     ARG135HH11    LIG463OCD 
  ARG135NH2     ARG135HH21    LIG463OBQ 
  ARG135NH2     ARG135HH21    LIG463OCD 
  ASN280ND2     ASN280HD21    LIG463OBR 
  ASN280ND2     ASN280HD21    LIG463OAY 
  GLY283N       GLY283H       LIG463OAY 
  LYS292NZ      LYS292HZ1     LIG463OBV 
  GLY293N       GLY293H       LIG463OAW 
  LIG463OBQ     LIG463HBQ      PHE26O   
  LIG463OBQ     LIG463HBQ     ASP284N   
  LIG463OBR     LIG463HBR       GLU3OE1 
  LIG463OBR     LIG463HBR       GLU3OE2 
  LIG463OBR     LIG463HBR     GLU193OE1 
  LIG463OBR     LIG463HBR     ASN280OD1 
  LIG463OBR     LIG463HBR     GLY283O   
  LIG463OBR     LIG463HBR     GLY293N   
  LIG463OBT     LIG463HCG       GLU3OE2 
  LIG463OBT     LIG463HCG      GLN19OE1 
  LIG463OBT     LIG463HCG      SER58O   
  LIG463OBT     LIG463HCG     GLY293N   
  LIG463OBV     LIG463HCH       GLU3OE2 
  LIG463OBV     LIG463HCH      GLN19OE1 
  LIG463OBV     LIG463HCH      GLN19NE2 
  LIG463OBV     LIG463HCH      ASN21OD1 
  LIG463OBV     LIG463HCH      ASN25OD1 
  LIG463OBV     LIG463HCH      ASN25O   
  LIG463OBV     LIG463HCH      PHE26O   
  LIG463OBW     LIG463HBW      ASN25O   
  LIG463OBW     LIG463HBW      PHE26O   
  LIG463OBW     LIG463HBW      TRP27N   
  LIG463OBW     LIG463HBW      TRP27NE1 
  LIG463OBW     LIG463HBW      GLY28O   
  LIG463OBW     LIG463HBW      PRO90O   
  LIG463OBX     LIG463HBX      PHE26O   
  LIG463OBX     LIG463HBX      TRP27N   
  LIG463OBX     LIG463HBX      TRP27NE1 
  LIG463OBX     LIG463HBX      GLY28O   
  LIG463OBX     LIG463HBX      PRO90O   
  LIG463OBZ     LIG463HCI      GLN19OE1 
  LIG463OBZ     LIG463HCI      PHE26O   
  LIG463OBZ     LIG463HCI      GLY28O   
  LIG463OBZ     LIG463HCI      ASN29N   
  LIG463OBZ     LIG463HCI      ASN29O   
  LIG463OBZ     LIG463HCI      ILE30O   
  LIG463OBZ     LIG463HCI      GLN57N   
  LIG463OBZ     LIG463HCI      GLN57OE1 
  LIG463OBZ     LIG463HCI      GLN57O   
  LIG463OBZ     LIG463HCI      SER58O   
  LIG463OBZ     LIG463HCI      PHE59N   
  LIG463OBZ     LIG463HCI      TYR88O   
  LIG463OBZ     LIG463HCI      PRO90N   
  LIG463OBZ     LIG463HCI      PRO90O   
  LIG463OCA     LIG463HCA      TYR88OH  
  LIG463OCD     LIG463HCJ      GLY93O   
  LIG463OCD     LIG463HCJ      GLN95OE1 
  LIG463OCD     LIG463HCJ     GLU193OE2 
  LIG463OAU     LIG463HAU      PHE26O   
  LIG463OAV     LIG463HAV      ASN25O   
  LIG463OAV     LIG463HAV     ASN280OD1 
  LIG463OAV     LIG463HAV     TYR282O   
  LIG463OAV     LIG463HAV     GLY283O   
  LIG463OAV     LIG463HAV     ASP284N   
  LIG463OAV     LIG463HAV     LYS292O   
  LIG463OAW     LIG463HAW       ASN2OD1 
  LIG463OAW     LIG463HAW       GLU3OE2 
  LIG463OAW     LIG463HAW     ASP258OD2 
  LIG463OAW     LIG463HAW     ASN280OD1 
  LIG463OAW     LIG463HAW     ASN280ND2 
  LIG463OAW     LIG463HAW     SER281O   
  LIG463OAW     LIG463HAW     TYR282O   
  LIG463OAW     LIG463HAW     GLY283N   
  LIG463OAW     LIG463HAW     GLY283O   
  LIG463OAW     LIG463HAW     LYS292O   
  LIG463OAY     LIG463HCE       ASN2ND2 
  LIG463OAY     LIG463HCE       GLU3OE2 
  LIG463OAY     LIG463HCE     ASN225OD1 
  LIG463OAY     LIG463HCE     PHE257O   
  LIG463OAY     LIG463HCE     ASP258OD1 
  LIG463OAY     LIG463HCE     ASP258OD2 
  LIG463OAY     LIG463HCE     ASN280OD1 
  LIG463OAY     LIG463HCE     ASN280O   
  LIG463OAY     LIG463HCE     SER281N   
  LIG463OAY     LIG463HCE     SER281O   
  LIG463OAY     LIG463HCE     TYR282O   
  LIG463OAY     LIG463HCE     GLY283O   
  LIG463OAY     LIG463HCE     LYS292O   
  LIG463OAZ     LIG463HAZ     ASP258OD1 
  LIG463OAZ     LIG463HAZ     ASP258OD2 
  LIG463OAZ     LIG463HAZ     ASN280OD1 
  LIG463OAZ     LIG463HAZ     ASN280ND2 
  LIG463OBB     LIG463HCF       PRO4O   
  LIG463OBB     LIG463HCF       ASN5OD1 
  LIG463OBB     LIG463HCF     GLU193OE1 
  LIG463OBB     LIG463HCF     GLU193OE2 
  LIG463OBB     LIG463HCF     ASP258OD1 
  LIG463OBB     LIG463HCF     ASP258O   
  LIG463OBB     LIG463HCF     GLY259N   
