# Supplementary material for: In Silico evaluation and identification of fungi capable of producing endo-inulinase enzyme
Source: PLoS One. 2018 Jul 12;13(7):e0200607. doi: 10.1371/journal.pone.0200607 (PMC6042768; doi:10.1371/journal.pone.0200607)
Supplement: S8 Dataset — (ZIP) [file pone.0200607.s008.zip › Hbondinfo/Mphaseolina_Protein1/MPP1M1_hbond_0_1000.log]

#      Donor      Hydrogen      Acceptor
    ASN5ND2       ASN5HD21    LIG463OBT 
   GLN19NE2      GLN19HE21    LIG463OBT 
   TRP27NE1      TRP27HE1     LIG463OBZ 
   TRP27NE1      TRP27HE1     LIG463OCA 
   GLY28N        GLY28H       LIG463OBW 
   GLY28N        GLY28H       LIG463OBX 
   GLN57NE2      GLN57HE21    LIG463OBX 
   GLN57NE2      GLN57HE21    LIG463OBZ 
   THR60N        THR60H       LIG463OBT 
  ARG135NH2     ARG135HH21    LIG463OBQ 
  ASN280ND2     ASN280HD21    LIG463OAY 
  GLY293N       GLY293H       LIG463OAW 
  LIG463OBR     LIG463HBR     GLU193OE1 
  LIG463OBT     LIG463HCG      GLN19OE1 
  LIG463OBW     LIG463HBW      PHE26O   
  LIG463OBW     LIG463HBW      GLY28O   
  LIG463OBX     LIG463HBX      PHE26O   
  LIG463OBX     LIG463HBX      TRP27NE1 
  LIG463OBX     LIG463HBX      GLY28O   
  LIG463OBZ     LIG463HCI      GLN57OE1 
  LIG463OBZ     LIG463HCI      PRO90O   
  LIG463OCD     LIG463HCJ      TYR88OH  
  LIG463OAU     LIG463HAU      PHE26O   
  LIG463OAV     LIG463HAV      ASN25O   
  LIG463OAV     LIG463HAV     ASN280OD1 
  LIG463OAV     LIG463HAV     GLY283O   
  LIG463OAV     LIG463HAV     LYS292O   
  LIG463OAW     LIG463HAW       ASN2OD1 
  LIG463OAW     LIG463HAW       GLU3OE2 
  LIG463OAW     LIG463HAW     ASP258OD2 
  LIG463OAW     LIG463HAW     ASN280ND2 
  LIG463OAW     LIG463HAW     GLY283O   
  LIG463OAY     LIG463HCE       ASN2ND2 
  LIG463OAY     LIG463HCE       GLU3OE2 
  LIG463OAY     LIG463HCE     ASP258OD2 
  LIG463OAY     LIG463HCE     ASN280OD1 
  LIG463OAY     LIG463HCE     ASN280O   
  LIG463OAY     LIG463HCE     SER281O   
  LIG463OAY     LIG463HCE     GLY283N   
  LIG463OAY     LIG463HCE     GLY283O   
  LIG463OAY     LIG463HCE     LYS292O   
  LIG463OAZ     LIG463HAZ     ASP258OD1 
  LIG463OBB     LIG463HCF     ASP258OD1 
