# Supplementary material for: In Silico evaluation and identification of fungi capable of producing endo-inulinase enzyme
Source: PLoS One. 2018 Jul 12;13(7):e0200607. doi: 10.1371/journal.pone.0200607 (PMC6042768; doi:10.1371/journal.pone.0200607)
Supplement: S8 Dataset — (ZIP) [file pone.0200607.s008.zip › Hbondinfo/Mphaseolina_Protein1/MPP1M1_hbond_9000_10000.log]

#      Donor      Hydrogen      Acceptor
   GLN19NE2      GLN19HE21    LIG463OBB 
   ASN21ND2      ASN21HD21    LIG463OBP 
   ASN25ND2      ASN25HD21    LIG463OBV 
   PHE26N        PHE26H       LIG463OBV 
   GLY28N        GLY28H       LIG463OBZ 
   ILE30N        ILE30H       LIG463OBZ 
   GLN57NE2      GLN57HE21    LIG463OBZ 
   TYR88OH       TYR88HH      LIG463OBX 
  ARG135NH1     ARG135HH11    LIG463OCD 
  ARG135NH2     ARG135HH21    LIG463OCD 
  ASN280ND2     ASN280HD21    LIG463OBR 
  LIG463OBQ     LIG463HBQ     ASP284N   
  LIG463OBR     LIG463HBR     ASN280OD1 
  LIG463OBR     LIG463HBR     GLY283O   
  LIG463OBR     LIG463HBR     GLY293N   
  LIG463OBV     LIG463HCH      ASN21OD1 
  LIG463OBV     LIG463HCH      ASN25OD1 
  LIG463OBV     LIG463HCH      PHE26O   
  LIG463OBW     LIG463HBW      PHE26O   
  LIG463OBX     LIG463HBX      TRP27N   
  LIG463OBZ     LIG463HCI      ASN21ND2 
  LIG463OBZ     LIG463HCI      PHE26O   
  LIG463OBZ     LIG463HCI      GLY28O   
  LIG463OBZ     LIG463HCI      ASN29N   
  LIG463OBZ     LIG463HCI      ASN29O   
  LIG463OCA     LIG463HCA      TYR88OH  
  LIG463OCD     LIG463HCJ      GLN95OE1 
  LIG463OAW     LIG463HAW     ASN280OD1 
  LIG463OAW     LIG463HAW     SER281O   
  LIG463OAW     LIG463HAW     TYR282O   
  LIG463OAW     LIG463HAW     GLY283N   
  LIG463OAY     LIG463HCE     ASN225OD1 
  LIG463OAY     LIG463HCE     PHE257O   
  LIG463OAY     LIG463HCE     ASP258OD2 
  LIG463OAY     LIG463HCE     ASN280O   
  LIG463OAY     LIG463HCE     SER281N   
  LIG463OAY     LIG463HCE     SER281O   
  LIG463OAZ     LIG463HAZ     ASN280OD1 
  LIG463OAZ     LIG463HAZ     ASN280ND2 
  LIG463OBB     LIG463HCF       PRO4O   
