# Supplementary material for: In Silico evaluation and identification of fungi capable of producing endo-inulinase enzyme
Source: PLoS One. 2018 Jul 12;13(7):e0200607. doi: 10.1371/journal.pone.0200607 (PMC6042768; doi:10.1371/journal.pone.0200607)
Supplement: S8 Dataset — (ZIP) [file pone.0200607.s008.zip › Hbondinfo/Omaius_Protein1/OMP1M2_hbond.log]

#      Donor      Hydrogen      Acceptor
  ASN923ND2     ASN923HD21   LIG1395OAU 
  ASN923ND2     ASN923HD21   LIG1395OAV 
  GLN940NE2     GLN940HE21   LIG1395OBT 
  GLN940NE2     GLN940HE21   LIG1395OCD 
  GLN940NE2     GLN940HE21   LIG1395OAV 
  GLN940NE2     GLN940HE21   LIG1395OAW 
  ASN946ND2     ASN946HD21   LIG1395OBR 
  TRP948NE1     TRP948HE1    LIG1395OBR 
  TRP948NE1     TRP948HE1    LIG1395OBV 
  TRP948NE1     TRP948HE1    LIG1395OBZ 
  TRP948NE1     TRP948HE1    LIG1395OCB 
  TRP948NE1     TRP948HE1    LIG1395OCD 
  GLY949N       GLY949H      LIG1395OBV 
  GLN978NE2     GLN978HE21   LIG1395OBV 
  THR981N       THR981H      LIG1395OCD 
  THR981N       THR981H      LIG1395OAY 
  THR981OG1     THR981HG1    LIG1395OCD 
  THR981OG1     THR981HG1    LIG1395OAV 
  THR981OG1     THR981HG1    LIG1395OAW 
 TYR1009OH     TYR1009HH     LIG1395OBZ 
 TYR1009OH     TYR1009HH     LIG1395OCD 
 SER1012N      SER1012H      LIG1395OBZ 
 GLY1014N      GLY1014H      LIG1395OBZ 
 VAL1015N      VAL1015H      LIG1395OBZ 
 GLN1016N      GLN1016H      LIG1395OBZ 
 GLN1016NE2    GLN1016HE21   LIG1395OBZ 
 GLN1016NE2    GLN1016HE21   LIG1395OCA 
 GLN1016NE2    GLN1016HE21   LIG1395OCB 
 GLN1016NE2    GLN1016HE21   LIG1395OCD 
 ARG1056NE     ARG1056HE     LIG1395OCB 
 ARG1056NH1    ARG1056HH11   LIG1395OBX 
 ARG1056NH1    ARG1056HH11   LIG1395OBZ 
 ARG1056NH1    ARG1056HH11   LIG1395OCA 
 ARG1056NH1    ARG1056HH11   LIG1395OCB 
 ARG1056NH2    ARG1056HH21   LIG1395OBX 
 ARG1056NH2    ARG1056HH21   LIG1395OBZ 
 ARG1056NH2    ARG1056HH21   LIG1395OCA 
 ARG1056NH2    ARG1056HH21   LIG1395OCB 
 THR1136OG1    THR1136HG1    LIG1395OBB 
 ASN1139ND2    ASN1139HD21   LIG1395OBT 
 ASN1139ND2    ASN1139HD21   LIG1395OBP 
 ASN1139ND2    ASN1139HD21   LIG1395OBW 
 ASN1139ND2    ASN1139HD21   LIG1395OBZ 
 ASN1146N      ASN1146H      LIG1395OBT 
 ASN1146ND2    ASN1146HD21   LIG1395OBV 
 ASN1146ND2    ASN1146HD21   LIG1395OAY 
 ASN1146ND2    ASN1146HD21   LIG1395OAP 
 ASN1146ND2    ASN1146HD21   LIG1395OAZ 
 ASN1146ND2    ASN1146HD21   LIG1395OBB 
 THR1205N      THR1205H      LIG1395OBR 
 THR1205N      THR1205H      LIG1395OBV 
 THR1205OG1    THR1205HG1    LIG1395OBR 
 THR1205OG1    THR1205HG1    LIG1395OBV 
 LIG1395OBQ    LIG1395HBQ     TRP948NE1 
 LIG1395OBQ    LIG1395HBQ    TYR1009OH  
 LIG1395OBQ    LIG1395HBQ    GLU1114OE1 
 LIG1395OBQ    LIG1395HBQ    ALA1138O   
 LIG1395OBQ    LIG1395HBQ    TYR1203O   
 LIG1395OBR    LIG1395HBR     ASN946OD1 
 LIG1395OBR    LIG1395HBR     PHE947O   
 LIG1395OBR    LIG1395HBR    ASN1146OD1 
 LIG1395OBR    LIG1395HBR    ASN1146ND2 
 LIG1395OBR    LIG1395HBR    TYR1203O   
 LIG1395OBR    LIG1395HBR    GLY1204O   
 LIG1395OBT    LIG1395HCG     ASN946OD1 
 LIG1395OBT    LIG1395HCG    ALA1138O   
 LIG1395OBT    LIG1395HCG    ASN1146OD1 
 LIG1395OBT    LIG1395HCG    GLY1204O   
 LIG1395OBT    LIG1395HCG    THR1205N   
 LIG1395OBT    LIG1395HCG    THR1205OG1 
 LIG1395OBV    LIG1395HCH     PHE947O   
 LIG1395OBV    LIG1395HCH     TRP948N   
 LIG1395OBV    LIG1395HCH     GLY949O   
 LIG1395OBV    LIG1395HCH     GLN978OE1 
 LIG1395OBV    LIG1395HCH    TYR1009OH  
 LIG1395OBV    LIG1395HCH    THR1136O   
 LIG1395OBV    LIG1395HCH    PRO1137O   
 LIG1395OBV    LIG1395HCH    ALA1138N   
 LIG1395OBV    LIG1395HCH    ALA1138O   
 LIG1395OBW    LIG1395HBW    TYR1009OH  
 LIG1395OBW    LIG1395HBW    ARG1056NH2 
 LIG1395OBW    LIG1395HBW    GLY1112N   
 LIG1395OBW    LIG1395HBW    GLU1114OE1 
 LIG1395OBW    LIG1395HBW    GLU1114OE2 
 LIG1395OBW    LIG1395HBW    ASN1139OD1 
 LIG1395OBX    LIG1395HBX     TRP948NE1 
 LIG1395OBX    LIG1395HBX    GLY1014O   
 LIG1395OBX    LIG1395HBX    GLY1077N   
 LIG1395OBZ    LIG1395HCI    PHE1010O   
 LIG1395OBZ    LIG1395HCI    SER1012O   
 LIG1395OBZ    LIG1395HCI    THR1013N   
 LIG1395OBZ    LIG1395HCI    THR1013O   
 LIG1395OBZ    LIG1395HCI    GLY1014O   
 LIG1395OBZ    LIG1395HCI    GLN1016OE1 
 LIG1395OBZ    LIG1395HCI    GLY1052O   
 LIG1395OBZ    LIG1395HCI    LEU1053O   
 LIG1395OBZ    LIG1395HCI    GLY1076O   
 LIG1395OBZ    LIG1395HCI    GLY1077N   
 LIG1395OBZ    LIG1395HCI    ASN1139OD1 
 LIG1395OCA    LIG1395HCA    GLN1016OE1 
 LIG1395OCA    LIG1395HCA    ARG1056NE  
 LIG1395OCA    LIG1395HCA    GLU1114OE1 
 LIG1395OCB    LIG1395HCB     THR981OG1 
 LIG1395OCB    LIG1395HCB    GLN1016OE1 
 LIG1395OCB    LIG1395HCB    ASP1057OD1 
 LIG1395OCB    LIG1395HCB    GLU1114OE1 
 LIG1395OCB    LIG1395HCB    GLU1114OE2 
 LIG1395OCD    LIG1395HCJ     GLN940OE1 
 LIG1395OCD    LIG1395HCJ    GLU1114OE1 
 LIG1395OCD    LIG1395HCJ    GLU1114OE2 
 LIG1395OAU    LIG1395HAU     ASN923OD1 
 LIG1395OAV    LIG1395HAV     ASN923OD1 
 LIG1395OAV    LIG1395HAV     GLU924OE2 
 LIG1395OAV    LIG1395HAV     GLN940OE1 
 LIG1395OAV    LIG1395HAV     PHE947O   
 LIG1395OAV    LIG1395HAV    GLY1204O   
 LIG1395OAW    LIG1395HAW     ASN923OD1 
 LIG1395OAW    LIG1395HAW     ASN923ND2 
 LIG1395OAW    LIG1395HAW     GLN940OE1 
 LIG1395OAW    LIG1395HAW     PHE947O   
 LIG1395OAW    LIG1395HAW    GLU1114OE1 
 LIG1395OAW    LIG1395HAW    GLU1114OE2 
 LIG1395OAY    LIG1395HCE     ASN923ND2 
 LIG1395OAY    LIG1395HCE     GLU924OE1 
 LIG1395OAY    LIG1395HCE     GLU924OE2 
 LIG1395OAY    LIG1395HCE     GLN940OE1 
 LIG1395OAY    LIG1395HCE     GLN940NE2 
 LIG1395OAY    LIG1395HCE     THR981OG1 
 LIG1395OAY    LIG1395HCE    GLU1114OE1 
 LIG1395OAY    LIG1395HCE    GLU1114OE2 
 LIG1395OAY    LIG1395HCE    GLU1114O   
 LIG1395OAY    LIG1395HCE    THR1136OG1 
 LIG1395OAY    LIG1395HCE    THR1136O   
 LIG1395OAY    LIG1395HCE    ASN1146OD1 
 LIG1395OAY    LIG1395HCE    ASP1179OD1 
 LIG1395OAY    LIG1395HCE    ASP1179OD2 
 LIG1395OAY    LIG1395HCE    GLY1180N   
 LIG1395OAZ    LIG1395HAZ    GLU1114OE1 
 LIG1395OAZ    LIG1395HAZ    GLU1114OE2 
 LIG1395OAZ    LIG1395HAZ    THR1136O   
 LIG1395OAZ    LIG1395HAZ    PRO1137O   
 LIG1395OAZ    LIG1395HAZ    ALA1138N   
 LIG1395OAZ    LIG1395HAZ    ASN1146OD1 
 LIG1395OBB    LIG1395HCF    ARG1056NE  
 LIG1395OBB    LIG1395HCF    GLU1114OE1 
 LIG1395OBB    LIG1395HCF    ALA1138O   
 LIG1395OBB    LIG1395HCF    ASN1146OD1 
 LIG1395OBB    LIG1395HCF    ASP1179OD1 
 LIG1395OBB    LIG1395HCF    ASP1179OD2 
 LIG1395OBB    LIG1395HCF    GLY1204O   
 LIG1395OBB    LIG1395HCF    THR1205N   
 LIG1395OBB    LIG1395HCF    THR1205OG1 
