# Supplementary material for: In Silico evaluation and identification of fungi capable of producing endo-inulinase enzyme
Source: PLoS One. 2018 Jul 12;13(7):e0200607. doi: 10.1371/journal.pone.0200607 (PMC6042768; doi:10.1371/journal.pone.0200607)
Supplement: S8 Dataset — (ZIP) [file pone.0200607.s008.zip › Hbondinfo/Omaius_Protein1/OMP1M2_hbond_0_1K.log]

#      Donor      Hydrogen      Acceptor
  GLN940NE2     GLN940HE21   LIG1395OAW 
  TRP948NE1     TRP948HE1    LIG1395OCB 
  THR981N       THR981H      LIG1395OAY 
 ARG1056NH2    ARG1056HH21   LIG1395OBX 
 THR1136OG1    THR1136HG1    LIG1395OBB 
 ASN1146N      ASN1146H      LIG1395OBT 
 ASN1146ND2    ASN1146HD21   LIG1395OBV 
 ASN1146ND2    ASN1146HD21   LIG1395OBB 
 LIG1395OBQ    LIG1395HBQ    GLU1114OE1 
 LIG1395OBR    LIG1395HBR    ASN1146OD1 
 LIG1395OBR    LIG1395HBR    ASN1146ND2 
 LIG1395OBT    LIG1395HCG    ALA1138O   
 LIG1395OBT    LIG1395HCG    ASN1146OD1 
 LIG1395OBV    LIG1395HCH    THR1136O   
 LIG1395OBV    LIG1395HCH    PRO1137O   
 LIG1395OBV    LIG1395HCH    ALA1138N   
 LIG1395OBW    LIG1395HBW    ARG1056NH2 
 LIG1395OBW    LIG1395HBW    GLU1114OE1 
 LIG1395OBW    LIG1395HBW    GLU1114OE2 
 LIG1395OBX    LIG1395HBX    GLY1077N   
 LIG1395OBZ    LIG1395HCI    GLY1076O   
 LIG1395OBZ    LIG1395HCI    GLY1077N   
 LIG1395OCA    LIG1395HCA    GLU1114OE1 
 LIG1395OAV    LIG1395HAV     ASN923OD1 
 LIG1395OAV    LIG1395HAV     PHE947O   
 LIG1395OAV    LIG1395HAV    GLY1204O   
 LIG1395OAW    LIG1395HAW     ASN923OD1 
 LIG1395OAW    LIG1395HAW     ASN923ND2 
 LIG1395OAW    LIG1395HAW     GLN940OE1 
 LIG1395OAW    LIG1395HAW     PHE947O   
 LIG1395OAY    LIG1395HCE     ASN923ND2 
 LIG1395OAY    LIG1395HCE     GLU924OE1 
 LIG1395OAY    LIG1395HCE     GLU924OE2 
 LIG1395OAY    LIG1395HCE     GLN940OE1 
 LIG1395OAY    LIG1395HCE     GLN940NE2 
 LIG1395OAY    LIG1395HCE     THR981OG1 
 LIG1395OAZ    LIG1395HAZ    GLU1114OE1 
 LIG1395OAZ    LIG1395HAZ    GLU1114OE2 
 LIG1395OBB    LIG1395HCF    ARG1056NE  
 LIG1395OBB    LIG1395HCF    GLU1114OE1 
 LIG1395OBB    LIG1395HCF    ASP1179OD1 
 LIG1395OBB    LIG1395HCF    ASP1179OD2 
