# Supplementary material for: In Silico evaluation and identification of fungi capable of producing endo-inulinase enzyme
Source: PLoS One. 2018 Jul 12;13(7):e0200607. doi: 10.1371/journal.pone.0200607 (PMC6042768; doi:10.1371/journal.pone.0200607)
Supplement: S8 Dataset — (ZIP) [file pone.0200607.s008.zip › Hbondinfo/Omaius_Protein1/OMP1M2_hbond_9_10K.log]

#      Donor      Hydrogen      Acceptor
  ASN946ND2     ASN946HD21   LIG1395OBR 
  GLY949N       GLY949H      LIG1395OBV 
  GLN978NE2     GLN978HE21   LIG1395OBV 
  THR981N       THR981H      LIG1395OCD 
 VAL1015N      VAL1015H      LIG1395OBZ 
 GLN1016NE2    GLN1016HE21   LIG1395OCB 
 ARG1056NE     ARG1056HE     LIG1395OCB 
 ARG1056NH1    ARG1056HH11   LIG1395OBZ 
 ASN1146ND2    ASN1146HD21   LIG1395OAY 
 ASN1146ND2    ASN1146HD21   LIG1395OAZ 
 THR1205OG1    THR1205HG1    LIG1395OBR 
 LIG1395OBQ    LIG1395HBQ     TRP948NE1 
 LIG1395OBR    LIG1395HBR     ASN946OD1 
 LIG1395OBT    LIG1395HCG     ASN946OD1 
 LIG1395OBV    LIG1395HCH     PHE947O   
 LIG1395OBV    LIG1395HCH     TRP948N   
 LIG1395OBV    LIG1395HCH     GLN978OE1 
 LIG1395OBV    LIG1395HCH    TYR1009OH  
 LIG1395OBW    LIG1395HBW    TYR1009OH  
 LIG1395OBX    LIG1395HBX    ARG1056NH1 
 LIG1395OBZ    LIG1395HCI    GLN1016N   
 LIG1395OBZ    LIG1395HCI    GLN1016OE1 
 LIG1395OBZ    LIG1395HCI    GLY1052O   
 LIG1395OBZ    LIG1395HCI    LEU1053O   
 LIG1395OCA    LIG1395HCA    GLN1016OE1 
 LIG1395OCA    LIG1395HCA    ARG1056NE  
 LIG1395OCA    LIG1395HCA    ARG1056NH1 
 LIG1395OCA    LIG1395HCA    ARG1056NH2 
 LIG1395OCB    LIG1395HCB    ARG1056NH2 
 LIG1395OCB    LIG1395HCB    ASP1057OD1 
 LIG1395OCB    LIG1395HCB    GLU1114OE2 
 LIG1395OCD    LIG1395HCJ     GLN940OE1 
 LIG1395OCD    LIG1395HCJ     THR981OG1 
 LIG1395OAU    LIG1395HAU     ASN923OD1 
 LIG1395OAV    LIG1395HAV     THR981OG1 
 LIG1395OAW    LIG1395HAW    GLU1114OE2 
 LIG1395OAY    LIG1395HCE    GLU1114OE1 
 LIG1395OAY    LIG1395HCE    GLU1114OE2 
 LIG1395OAY    LIG1395HCE    ASP1179OD2 
 LIG1395OAZ    LIG1395HAZ    ASN1146OD1 
 LIG1395OBB    LIG1395HCF    GLY1204O   
 LIG1395OBB    LIG1395HCF    THR1205N   
