# Supplementary material for: In Silico evaluation and identification of fungi capable of producing endo-inulinase enzyme
Source: PLoS One. 2018 Jul 12;13(7):e0200607. doi: 10.1371/journal.pone.0200607 (PMC6042768; doi:10.1371/journal.pone.0200607)
Supplement: S8 Dataset — (ZIP) [file pone.0200607.s008.zip › Hbondinfo/Pnordicum_P1/PNP1M1_hbond.log]

#      Donor      Hydrogen      Acceptor
   ASN32ND2      ASN32HD21    LIG507OCA 
   GLN49NE2      GLN49HE21    LIG507OCA 
   GLN49NE2      GLN49HE21    LIG507OCB 
   GLN49NE2      GLN49HE21    LIG507OCD 
   TRP57NE1      TRP57HE1     LIG507OBI 
   TRP57NE1      TRP57HE1     LIG507OBZ 
   TRP57NE1      TRP57HE1     LIG507OBD 
   TRP57NE1      TRP57HE1     LIG507OCA 
   TRP57NE1      TRP57HE1     LIG507OBB 
   GLY58N        GLY58H       LIG507OCA 
   THR90N        THR90H       LIG507OCB 
   THR90N        THR90H       LIG507OCD 
  GLN125NE2     GLN125HE21    LIG507OCD 
  GLN125NE2     GLN125HE21    LIG507OAV 
  GLN125NE2     GLN125HE21    LIG507OAY 
  ARG165NE      ARG165HE      LIG507OAV 
  ARG165NH1     ARG165HH11    LIG507OCD 
  ARG165NH1     ARG165HH11    LIG507OAV 
  ARG165NH2     ARG165HH21    LIG507OAV 
  ARG165NH2     ARG165HH21    LIG507OAY 
  GLU223N       GLU223H       LIG507OBR 
  GLU223N       GLU223H       LIG507OBT 
  THR245OG1     THR245HG1     LIG507OBV 
  ALA247N       ALA247H       LIG507OBT 
  ASN255ND2     ASN255HD21    LIG507OBQ 
  ASN255ND2     ASN255HD21    LIG507OBR 
  ASN255ND2     ASN255HD21    LIG507OBT 
  ASN255ND2     ASN255HD21    LIG507OBP 
  ASN255ND2     ASN255HD21    LIG507OBV 
  ASN255ND2     ASN255HD21    LIG507OBZ 
  ALA314N       ALA314H       LIG507OBZ 
  LYS322NZ      LYS322HZ1     LIG507OBZ 
  LIG507OBQ     LIG507HBQ      GLU33OE1 
  LIG507OBQ     LIG507HBQ      GLU33OE2 
  LIG507OBQ     LIG507HBQ     GLU223OE2 
  LIG507OBQ     LIG507HBQ     ASN255OD1 
  LIG507OBQ     LIG507HBQ     ASP288O   
  LIG507OBQ     LIG507HBQ     GLY289N   
  LIG507OBR     LIG507HBR     GLY221O   
  LIG507OBR     LIG507HBR     GLU223OE2 
  LIG507OBR     LIG507HBR     GLU223O   
  LIG507OBR     LIG507HBR     THR245O   
  LIG507OBR     LIG507HBR     PRO246O   
  LIG507OBR     LIG507HBR     ALA247N   
  LIG507OBR     LIG507HBR     ASN255OD1 
  LIG507OBR     LIG507HBR     ASP288O   
  LIG507OBR     LIG507HBR     GLY289N   
  LIG507OBR     LIG507HBR     VAL308O   
  LIG507OBT     LIG507HCG      GLU33OE2 
  LIG507OBT     LIG507HCG     GLY221O   
  LIG507OBT     LIG507HCG     GLU223OE1 
  LIG507OBT     LIG507HCG     THR245O   
  LIG507OBT     LIG507HCG     PRO246O   
  LIG507OBT     LIG507HCG     ASN255OD1 
  LIG507OBT     LIG507HCG     GLY289N   
  LIG507OBV     LIG507HCH      GLU33OE2 
  LIG507OBV     LIG507HCH     GLU223O   
  LIG507OBV     LIG507HCH     THR245O   
  LIG507OBV     LIG507HCH     PRO246O   
  LIG507OBV     LIG507HCH     ALA247N   
  LIG507OBV     LIG507HCH     ASN255OD1 
  LIG507OBV     LIG507HCH     GLY289N   
  LIG507OBW     LIG507HBW     GLU223OE1 
  LIG507OBW     LIG507HBW     GLU223OE2 
  LIG507OBX     LIG507HBX      TRP57NE1 
  LIG507OBX     LIG507HBX     GLU223OE1 
  LIG507OBZ     LIG507HCI      GLU33OE2 
  LIG507OBZ     LIG507HCI     TYR312O   
  LIG507OBZ     LIG507HCI     GLY313O   
  LIG507OCA     LIG507HCA      ASN32OD1 
  LIG507OCA     LIG507HCA      GLU33OE1 
  LIG507OCA     LIG507HCA      GLU33OE2 
  LIG507OCA     LIG507HCA      VAL56O   
  LIG507OCA     LIG507HCA      GLY58O   
  LIG507OCB     LIG507HCB      ASN32OD1 
  LIG507OCB     LIG507HCB      GLN49OE1 
  LIG507OCB     LIG507HCB      THR90OG1 
  LIG507OCD     LIG507HCJ      GLN49OE1 
  LIG507OCD     LIG507HCJ      THR90OG1 
  LIG507OCD     LIG507HCJ     GLN125OE1 
  LIG507OCD     LIG507HCJ     ASP166OD1 
  LIG507OCD     LIG507HCJ     ASP166OD2 
  LIG507OAU     LIG507HAU     GLN125OE1 
  LIG507OAU     LIG507HAU     GLN125NE2 
  LIG507OAV     LIG507HAV     GLN125OE1 
  LIG507OAV     LIG507HAV     LEU162O   
  LIG507OAV     LIG507HAV     GLU223OE1 
  LIG507OAV     LIG507HAV     GLU223OE2 
  LIG507OAW     LIG507HAW      GLU87OE1 
  LIG507OAW     LIG507HAW     TYR118OH  
  LIG507OAW     LIG507HAW     GLY123O   
  LIG507OAW     LIG507HAW     GLN125N   
  LIG507OAW     LIG507HAW     GLN125OE1 
  LIG507OAW     LIG507HAW     GLN125NE2 
  LIG507OAW     LIG507HAW     GLY161O   
  LIG507OAY     LIG507HCE     TYR118OH  
  LIG507OAY     LIG507HCE     GLY123O   
  LIG507OAY     LIG507HCE     GLN125OE1 
  LIG507OAY     LIG507HCE     LEU162O   
  LIG507OAY     LIG507HCE     ARG165NH1 
  LIG507OAZ     LIG507HAZ      VAL56O   
  LIG507OAZ     LIG507HAZ      TRP57O   
  LIG507OAZ     LIG507HAZ      GLY58O   
  LIG507OAZ     LIG507HAZ      ASN59N   
  LIG507OAZ     LIG507HAZ      ASN59OD1 
  LIG507OAZ     LIG507HAZ     TYR118OH  
  LIG507OBB     LIG507HCF      VAL56O   
  LIG507OBB     LIG507HCF      TRP57O   
  LIG507OBB     LIG507HCF      GLY58N   
