# Supplementary material for: In Silico evaluation and identification of fungi capable of producing endo-inulinase enzyme
Source: PLoS One. 2018 Jul 12;13(7):e0200607. doi: 10.1371/journal.pone.0200607 (PMC6042768; doi:10.1371/journal.pone.0200607)
Supplement: S8 Dataset — (ZIP) [file pone.0200607.s008.zip › Hbondinfo/Pnordicum_P1/PNP1M1_hbond_0_1K.log]

#      Donor      Hydrogen      Acceptor
   GLN49NE2      GLN49HE21    LIG507OCA 
   GLN49NE2      GLN49HE21    LIG507OCB 
   THR90N        THR90H       LIG507OCB 
   THR90N        THR90H       LIG507OCD 
  GLN125NE2     GLN125HE21    LIG507OCD 
  ARG165NH1     ARG165HH11    LIG507OCD 
  ARG165NH1     ARG165HH11    LIG507OAV 
  ASN255ND2     ASN255HD21    LIG507OBR 
  ASN255ND2     ASN255HD21    LIG507OBT 
  ASN255ND2     ASN255HD21    LIG507OBP 
  ASN255ND2     ASN255HD21    LIG507OBV 
  ASN255ND2     ASN255HD21    LIG507OBZ 
  LIG507OBQ     LIG507HBQ      GLU33OE1 
  LIG507OBQ     LIG507HBQ      GLU33OE2 
  LIG507OBR     LIG507HBR     ASP288O   
  LIG507OBR     LIG507HBR     GLY289N   
  LIG507OBT     LIG507HCG      GLU33OE2 
  LIG507OBT     LIG507HCG     THR245O   
  LIG507OBT     LIG507HCG     ASN255OD1 
  LIG507OBT     LIG507HCG     GLY289N   
  LIG507OBV     LIG507HCH     THR245O   
  LIG507OBV     LIG507HCH     PRO246O   
  LIG507OBV     LIG507HCH     ALA247N   
  LIG507OBV     LIG507HCH     ASN255OD1 
  LIG507OBW     LIG507HBW     GLU223OE1 
  LIG507OBW     LIG507HBW     GLU223OE2 
  LIG507OBX     LIG507HBX     GLU223OE1 
  LIG507OCA     LIG507HCA      GLU33OE1 
  LIG507OCA     LIG507HCA      GLU33OE2 
  LIG507OCB     LIG507HCB      THR90OG1 
  LIG507OCD     LIG507HCJ      THR90OG1 
  LIG507OCD     LIG507HCJ     GLN125OE1 
  LIG507OCD     LIG507HCJ     ASP166OD1 
  LIG507OCD     LIG507HCJ     ASP166OD2 
  LIG507OAU     LIG507HAU     GLN125OE1 
  LIG507OAU     LIG507HAU     GLN125NE2 
  LIG507OAV     LIG507HAV     GLN125OE1 
  LIG507OAV     LIG507HAV     LEU162O   
  LIG507OAW     LIG507HAW     GLY123O   
  LIG507OAW     LIG507HAW     GLN125N   
  LIG507OAW     LIG507HAW     GLN125OE1 
  LIG507OAW     LIG507HAW     GLY161O   
  LIG507OAY     LIG507HCE     LEU162O   
  LIG507OAZ     LIG507HAZ      VAL56O   
  LIG507OAZ     LIG507HAZ     TYR118OH  
  LIG507OBB     LIG507HCF      VAL56O   
