# Supplementary material for: In Silico evaluation and identification of fungi capable of producing endo-inulinase enzyme
Source: PLoS One. 2018 Jul 12;13(7):e0200607. doi: 10.1371/journal.pone.0200607 (PMC6042768; doi:10.1371/journal.pone.0200607)
Supplement: S8 Dataset — (ZIP) [file pone.0200607.s008.zip › Hbondinfo/Pnordicum_P1/PNP1M1_hbond_9K_10K.log]

#      Donor      Hydrogen      Acceptor
   GLN49NE2      GLN49HE21    LIG507OCB 
   GLN49NE2      GLN49HE21    LIG507OCD 
   GLY58N        GLY58H       LIG507OCA 
   THR90N        THR90H       LIG507OCD 
  ARG165NH1     ARG165HH11    LIG507OAV 
  ASN255ND2     ASN255HD21    LIG507OBV 
  ALA314N       ALA314H       LIG507OBZ 
  LIG507OBQ     LIG507HBQ     ASN255ND2 
  LIG507OBR     LIG507HBR     THR245O   
  LIG507OBR     LIG507HBR     ALA247N   
  LIG507OBR     LIG507HBR     ASN255ND2 
  LIG507OBV     LIG507HCH     ASN255OD1 
  LIG507OBX     LIG507HBX      TRP57NE1 
  LIG507OBZ     LIG507HCI      TRP57NE1 
  LIG507OBZ     LIG507HCI     GLY313O   
  LIG507OCA     LIG507HCA      ASN32ND2 
  LIG507OCA     LIG507HCA      GLU33OE1 
  LIG507OCA     LIG507HCA      GLU33OE2 
  LIG507OCD     LIG507HCJ      GLN49OE1 
  LIG507OCD     LIG507HCJ      THR90OG1 
  LIG507OAV     LIG507HAV     GLN125OE1 
  LIG507OAV     LIG507HAV     ARG165NE  
  LIG507OAV     LIG507HAV     GLU223OE2 
  LIG507OAW     LIG507HAW     GLN125OE1 
  LIG507OAW     LIG507HAW     GLN125NE2 
  LIG507OAY     LIG507HCE     TYR118OH  
  LIG507OAY     LIG507HCE     GLN125OE1 
  LIG507OAZ     LIG507HAZ      GLY58O   
  LIG507OAZ     LIG507HAZ      ASN59N   
  LIG507OAZ     LIG507HAZ      ASN59OD1 
  LIG507OBB     LIG507HCF      TRP57O   
