# Supplementary material for: In Silico evaluation and identification of fungi capable of producing endo-inulinase enzyme
Source: PLoS One. 2018 Jul 12;13(7):e0200607. doi: 10.1371/journal.pone.0200607 (PMC6042768; doi:10.1371/journal.pone.0200607)
Supplement: S8 Dataset — (ZIP) [file pone.0200607.s008.zip › Hbondinfo/Schartarum_Protein1/SCP1M1_hbond.log]

#      Donor      Hydrogen      Acceptor
   ASN48ND2      ASN48HD21    LIG524OCA 
   ASN48ND2      ASN48HD21    LIG524OCB 
   ASN48ND2      ASN48HD21    LIG524OBB 
   GLN65NE2      GLN65HE21    LIG524OCD 
   ASN67ND2      ASN67HD21    LIG524OAY 
   GLY70N        GLY70H       LIG524OAY 
   ASN71N        ASN71H       LIG524OAY 
   GLY74N        GLY74H       LIG524OAW 
  GLN103NE2     GLN103HE21    LIG524OAU 
  GLN103NE2     GLN103HE21    LIG524OAW 
  GLN103NE2     GLN103HE21    LIG524OAP 
  GLN103NE2     GLN103HE21    LIG524OAZ 
  THR106N       THR106H       LIG524OCB 
  THR132OG1     THR132HG1     LIG524OCD 
  TYR134OH      TYR134HH      LIG524OBZ 
  TYR134OH      TYR134HH      LIG524OAW 
  GLY139N       GLY139H       LIG524OBZ 
  GLN141N       GLN141H       LIG524OBZ 
  GLN141NE2     GLN141HE21    LIG524OBQ 
  GLN141NE2     GLN141HE21    LIG524OBW 
  GLN141NE2     GLN141HE21    LIG524OBX 
  GLN141NE2     GLN141HE21    LIG524OBZ 
  GLN141NE2     GLN141HE21    LIG524OBD 
  GLN141NE2     GLN141HE21    LIG524OCD 
  THR180N       THR180H       LIG524OBX 
  ARG181NE      ARG181HE      LIG524OCA 
  ARG181NE      ARG181HE      LIG524OCB 
  ARG181NH1     ARG181HH11    LIG524OBQ 
  ARG181NH1     ARG181HH11    LIG524OBR 
  ARG181NH1     ARG181HH11    LIG524OBT 
  ARG181NH1     ARG181HH11    LIG524OBP 
  ARG181NH1     ARG181HH11    LIG524OBV 
  ARG181NH1     ARG181HH11    LIG524OBW 
  ARG181NH1     ARG181HH11    LIG524OCA 
  ARG181NH1     ARG181HH11    LIG524OCD 
  ARG181NH2     ARG181HH21    LIG524OCB 
  ASP182N       ASP182H       LIG524OCD 
  GLY201N       GLY201H       LIG524OBT 
  GLY202N       GLY202H       LIG524OBR 
  GLY202N       GLY202H       LIG524OBT 
  ASN204ND2     ASN204HD21    LIG524OBR 
  ASN204ND2     ASN204HD21    LIG524OBT 
  TRP238NE1     TRP238HE1     LIG524OBT 
  LIG524OBQ     LIG524HBQ     LEU178O   
  LIG524OBQ     LIG524HBQ     GLU179OE1 
  LIG524OBQ     LIG524HBQ     GLU179O   
  LIG524OBQ     LIG524HBQ     THR180N   
  LIG524OBQ     LIG524HBQ     ARG181N   
  LIG524OBQ     LIG524HBQ     GLY201O   
  LIG524OBQ     LIG524HBQ     GLY202N   
  LIG524OBR     LIG524HBR     LEU178O   
  LIG524OBR     LIG524HBR     GLU179OE1 
  LIG524OBR     LIG524HBR     GLU179OE2 
  LIG524OBR     LIG524HBR     GLU179O   
  LIG524OBR     LIG524HBR     ARG181NE  
  LIG524OBR     LIG524HBR     ARG181NH2 
  LIG524OBR     LIG524HBR     GLY201O   
  LIG524OBR     LIG524HBR     ASN204OD1 
  LIG524OBR     LIG524HBR     TRP238O   
  LIG524OBR     LIG524HBR     GLU239OE1 
  LIG524OBT     LIG524HCG     GLU179OE2 
  LIG524OBT     LIG524HCG     ALA199O   
  LIG524OBT     LIG524HCG     HIS200N   
  LIG524OBT     LIG524HCG     HIS200O   
  LIG524OBT     LIG524HCG     GLY201O   
  LIG524OBT     LIG524HCG     TRP238O   
  LIG524OBT     LIG524HCG     GLU239OE1 
  LIG524OBT     LIG524HCG     GLU239O   
  LIG524OBV     LIG524HCH     LEU178O   
  LIG524OBV     LIG524HCH     GLU179N   
  LIG524OBV     LIG524HCH     GLU179OE1 
  LIG524OBV     LIG524HCH     GLU239OE1 
  LIG524OBV     LIG524HCH     GLU239O   
  LIG524OBW     LIG524HBW     GLY139O   
  LIG524OBW     LIG524HBW     GLN141OE1 
  LIG524OBW     LIG524HBW     LEU178O   
  LIG524OBW     LIG524HBW     GLU179O   
  LIG524OBW     LIG524HBW     THR180N   
  LIG524OBW     LIG524HBW     ARG181NE  
  LIG524OBX     LIG524HBX     TYR134OH  
  LIG524OBX     LIG524HBX     GLY139O   
  LIG524OBX     LIG524HBX     GLN141N   
  LIG524OBX     LIG524HBX     GLN141OE1 
  LIG524OBX     LIG524HBX     LEU178O   
  LIG524OBX     LIG524HBX     GLU179N   
  LIG524OBX     LIG524HBX     GLU179O   
  LIG524OBX     LIG524HBX     THR180O   
  LIG524OBX     LIG524HBX     ARG181N   
  LIG524OBZ     LIG524HCI     ASP137O   
  LIG524OBZ     LIG524HCI     SER138O   
  LIG524OBZ     LIG524HCI     GLY139O   
  LIG524OBZ     LIG524HCI     VAL140N   
  LIG524OBZ     LIG524HCI     GLN141OE1 
  LIG524OBZ     LIG524HCI     LEU178O   
  LIG524OBZ     LIG524HCI     GLU179OE1 
  LIG524OBZ     LIG524HCI     GLU179OE2 
  LIG524OBZ     LIG524HCI     THR180O   
  LIG524OCA     LIG524HCA      GLU49OE1 
  LIG524OCA     LIG524HCA      GLU49OE2 
  LIG524OCA     LIG524HCA     ARG181NH2 
  LIG524OCA     LIG524HCA     GLU239OE1 
  LIG524OCA     LIG524HCA     GLU239OE2 
  LIG524OCB     LIG524HCB      ASN48OD1 
  LIG524OCB     LIG524HCB      GLU49OE2 
  LIG524OCB     LIG524HCB     THR106OG1 
  LIG524OCB     LIG524HCB     THR132OG1 
  LIG524OCB     LIG524HCB     ARG181NH1 
  LIG524OCB     LIG524HCB     ASP182OD1 
  LIG524OCB     LIG524HCB     ASP182OD2 
  LIG524OCD     LIG524HCJ      GLN65OE1 
  LIG524OCD     LIG524HCJ     PHE105O   
  LIG524OCD     LIG524HCJ     THR106OG1 
  LIG524OCD     LIG524HCJ     THR132O   
  LIG524OCD     LIG524HCJ     GLN141OE1 
  LIG524OCD     LIG524HCJ     THR180O   
  LIG524OCD     LIG524HCJ     ARG181NE  
  LIG524OCD     LIG524HCJ     ASP182OD1 
  LIG524OAU     LIG524HAU     GLN103OE1 
  LIG524OAU     LIG524HAU     TYR134OH  
  LIG524OAU     LIG524HAU     PRO136O   
  LIG524OAV     LIG524HAV      ASN71O   
  LIG524OAV     LIG524HAV      PHE72O   
  LIG524OAV     LIG524HAV     TYR134OH  
  LIG524OAV     LIG524HAV     PRO136O   
  LIG524OAV     LIG524HAV     ASP137O   
  LIG524OAW     LIG524HAW      GLY70O   
  LIG524OAW     LIG524HAW      ASN71OD1 
  LIG524OAW     LIG524HAW      ASN71ND2 
  LIG524OAW     LIG524HAW      ASN71O   
  LIG524OAW     LIG524HAW      PHE72O   
  LIG524OAW     LIG524HAW      TRP73O   
  LIG524OAW     LIG524HAW      GLY74O   
  LIG524OAW     LIG524HAW     GLN103OE1 
  LIG524OAW     LIG524HAW     PRO136O   
  LIG524OAY     LIG524HCE      TRP46NE1 
  LIG524OAY     LIG524HCE      GLY70O   
  LIG524OAY     LIG524HCE      ASN71OD1 
  LIG524OAY     LIG524HCE      ASN71O   
  LIG524OAY     LIG524HCE      PHE72N   
  LIG524OAY     LIG524HCE      PHE72O   
  LIG524OAY     LIG524HCE      GLY74O   
  LIG524OAY     LIG524HCE     GLN103OE1 
  LIG524OAZ     LIG524HAZ      MET47O   
  LIG524OAZ     LIG524HAZ      ASN48N   
  LIG524OAZ     LIG524HAZ      ASN48OD1 
  LIG524OAZ     LIG524HAZ      ASN48ND2 
  LIG524OAZ     LIG524HAZ      GLU49OE1 
  LIG524OAZ     LIG524HAZ      GLU49OE2 
  LIG524OAZ     LIG524HAZ      GLN65OE1 
  LIG524OAZ     LIG524HAZ      GLN65NE2 
  LIG524OAZ     LIG524HAZ     GLN103OE1 
  LIG524OBB     LIG524HCF      MET47O   
  LIG524OBB     LIG524HCF      ASN48OD1 
  LIG524OBB     LIG524HCF      GLU49OE1 
  LIG524OBB     LIG524HCF      GLU49OE2 
  LIG524OBB     LIG524HCF      GLN65OE1 
  LIG524OBB     LIG524HCF      GLN65NE2 
  LIG524OBB     LIG524HCF     ASP306OD2 
