# Supplementary material for: In Silico evaluation and identification of fungi capable of producing endo-inulinase enzyme
Source: PLoS One. 2018 Jul 12;13(7):e0200607. doi: 10.1371/journal.pone.0200607 (PMC6042768; doi:10.1371/journal.pone.0200607)
Supplement: S8 Dataset — (ZIP) [file pone.0200607.s008.zip › Hbondinfo/Schartarum_Protein1/SCP1M1_hbond_0_1K.log]

#      Donor      Hydrogen      Acceptor
   ASN67ND2      ASN67HD21    LIG524OAY 
   GLY74N        GLY74H       LIG524OAW 
  GLN103NE2     GLN103HE21    LIG524OAU 
  GLN103NE2     GLN103HE21    LIG524OAW 
  THR132OG1     THR132HG1     LIG524OCD 
  GLN141NE2     GLN141HE21    LIG524OBX 
  GLN141NE2     GLN141HE21    LIG524OBD 
  GLN141NE2     GLN141HE21    LIG524OCD 
  ARG181NE      ARG181HE      LIG524OCA 
  ARG181NE      ARG181HE      LIG524OCB 
  ARG181NH1     ARG181HH11    LIG524OBR 
  ARG181NH1     ARG181HH11    LIG524OBT 
  ARG181NH1     ARG181HH11    LIG524OBV 
  ARG181NH1     ARG181HH11    LIG524OBW 
  ASP182N       ASP182H       LIG524OCD 
  LIG524OBQ     LIG524HBQ     LEU178O   
  LIG524OBQ     LIG524HBQ     GLU179O   
  LIG524OBQ     LIG524HBQ     THR180N   
  LIG524OBQ     LIG524HBQ     ARG181N   
  LIG524OBR     LIG524HBR     LEU178O   
  LIG524OBR     LIG524HBR     ARG181NE  
  LIG524OBV     LIG524HCH     LEU178O   
  LIG524OBW     LIG524HBW     GLN141OE1 
  LIG524OBW     LIG524HBW     GLN141NE2 
  LIG524OBX     LIG524HBX     GLN141OE1 
  LIG524OBZ     LIG524HCI     TYR134OH  
  LIG524OBZ     LIG524HCI     GLY139O   
  LIG524OBZ     LIG524HCI     VAL140N   
  LIG524OCA     LIG524HCA      GLU49OE1 
  LIG524OCA     LIG524HCA     ARG181NH1 
  LIG524OCA     LIG524HCA     ARG181NH2 
  LIG524OCA     LIG524HCA     GLU239OE1 
  LIG524OCA     LIG524HCA     GLU239OE2 
  LIG524OCB     LIG524HCB      GLU49OE2 
  LIG524OCB     LIG524HCB     ARG181NH1 
  LIG524OCB     LIG524HCB     ARG181NH2 
  LIG524OCB     LIG524HCB     ASP182OD1 
  LIG524OCB     LIG524HCB     ASP182OD2 
  LIG524OCD     LIG524HCJ      GLN65NE2 
  LIG524OCD     LIG524HCJ     THR106OG1 
  LIG524OCD     LIG524HCJ     GLN141OE1 
  LIG524OCD     LIG524HCJ     THR180O   
  LIG524OCD     LIG524HCJ     ASP182OD1 
  LIG524OAU     LIG524HAU     GLN103OE1 
  LIG524OAU     LIG524HAU     TYR134OH  
  LIG524OAV     LIG524HAV      PHE72O   
  LIG524OAW     LIG524HAW      PHE72O   
  LIG524OAW     LIG524HAW      TRP73O   
  LIG524OAW     LIG524HAW      GLY74O   
  LIG524OAW     LIG524HAW     GLN103OE1 
  LIG524OAW     LIG524HAW     TYR134OH  
  LIG524OAY     LIG524HCE      GLY74O   
  LIG524OAY     LIG524HCE     GLN103OE1 
  LIG524OAZ     LIG524HAZ      ASN48OD1 
  LIG524OAZ     LIG524HAZ      ASN48ND2 
  LIG524OAZ     LIG524HAZ      GLU49OE1 
  LIG524OAZ     LIG524HAZ      GLU49OE2 
  LIG524OAZ     LIG524HAZ      GLN65OE1 
  LIG524OAZ     LIG524HAZ      GLN65NE2 
  LIG524OBB     LIG524HCF      ASN48OD1 
  LIG524OBB     LIG524HCF      ASN48ND2 
  LIG524OBB     LIG524HCF      GLU49OE2 
  LIG524OBB     LIG524HCF      GLN65NE2 
