# Supplementary material for: In Silico evaluation and identification of fungi capable of producing endo-inulinase enzyme
Source: PLoS One. 2018 Jul 12;13(7):e0200607. doi: 10.1371/journal.pone.0200607 (PMC6042768; doi:10.1371/journal.pone.0200607)
Supplement: S8 Dataset — (ZIP) [file pone.0200607.s008.zip › Hbondinfo/Schartarum_Protein1/SCP1M1_hbond_9K_10K.log]

#      Donor      Hydrogen      Acceptor
   ASN48ND2      ASN48HD21    LIG524OCB 
  GLN103NE2     GLN103HE21    LIG524OAW 
  THR106N       THR106H       LIG524OCB 
  THR132OG1     THR132HG1     LIG524OCD 
  GLN141NE2     GLN141HE21    LIG524OBW 
  GLN141NE2     GLN141HE21    LIG524OBX 
  THR180N       THR180H       LIG524OBX 
  ARG181NH1     ARG181HH11    LIG524OBP 
  ARG181NH1     ARG181HH11    LIG524OBV 
  ARG181NH1     ARG181HH11    LIG524OCA 
  GLY202N       GLY202H       LIG524OBR 
  ASN204ND2     ASN204HD21    LIG524OBR 
  ASN204ND2     ASN204HD21    LIG524OBT 
  TRP238NE1     TRP238HE1     LIG524OBT 
  LIG524OBQ     LIG524HBQ     GLU179OE1 
  LIG524OBR     LIG524HBR     GLY201O   
  LIG524OBR     LIG524HBR     TRP238O   
  LIG524OBT     LIG524HCG     ALA199O   
  LIG524OBT     LIG524HCG     HIS200O   
  LIG524OBT     LIG524HCG     GLY201N   
  LIG524OBT     LIG524HCG     TRP238O   
  LIG524OBT     LIG524HCG     GLU239O   
  LIG524OBV     LIG524HCH     GLU239OE1 
  LIG524OBV     LIG524HCH     GLU239O   
  LIG524OBW     LIG524HBW     GLN141OE1 
  LIG524OBW     LIG524HBW     LEU178O   
  LIG524OBW     LIG524HBW     GLU179O   
  LIG524OBW     LIG524HBW     THR180N   
  LIG524OBX     LIG524HBX     TYR134OH  
  LIG524OBX     LIG524HBX     GLN141OE1 
  LIG524OBX     LIG524HBX     LEU178O   
  LIG524OBX     LIG524HBX     THR180O   
  LIG524OBZ     LIG524HCI     TYR134OH  
  LIG524OBZ     LIG524HCI     ASP137O   
  LIG524OBZ     LIG524HCI     SER138O   
  LIG524OBZ     LIG524HCI     LEU178O   
  LIG524OBZ     LIG524HCI     GLU179OE1 
  LIG524OBZ     LIG524HCI     GLU179OE2 
  LIG524OCA     LIG524HCA      GLU49OE1 
  LIG524OCA     LIG524HCA      GLU49OE2 
  LIG524OCB     LIG524HCB      ASN48OD1 
  LIG524OCB     LIG524HCB     THR106OG1 
  LIG524OCB     LIG524HCB     THR132OG1 
  LIG524OCB     LIG524HCB     ARG181NH1 
  LIG524OCD     LIG524HCJ     GLN141OE1 
  LIG524OCD     LIG524HCJ     GLN141NE2 
  LIG524OAU     LIG524HAU     GLN103OE1 
  LIG524OAU     LIG524HAU     TYR134OH  
  LIG524OAV     LIG524HAV      PHE72O   
  LIG524OAW     LIG524HAW      ASN71O   
  LIG524OAW     LIG524HAW     GLN103OE1 
  LIG524OAY     LIG524HCE      GLY70O   
  LIG524OAY     LIG524HCE      ASN71O   
  LIG524OAZ     LIG524HAZ      MET47O   
  LIG524OAZ     LIG524HAZ      ASN48OD1 
  LIG524OBB     LIG524HCF      MET47O   
  LIG524OBB     LIG524HCF      ASN48OD1 
  LIG524OBB     LIG524HCF      GLU49OE1 
