# Supplementary material for: In Silico evaluation and identification of fungi capable of producing endo-inulinase enzyme
Source: PLoS One. 2018 Jul 12;13(7):e0200607. doi: 10.1371/journal.pone.0200607 (PMC6042768; doi:10.1371/journal.pone.0200607)
Supplement: S8 Dataset — (ZIP) [file pone.0200607.s008.zip › Hbondinfo/Tcellulolyticus_Protein1/TCP1M2_hbond.log]

#      Donor      Hydrogen      Acceptor
  ASN940ND2     ASN940HD21   LIG1391OBR 
  ASN940ND2     ASN940HD21   LIG1391OBT 
  ASN940ND2     ASN940HD21   LIG1391OBV 
  ASN940ND2     ASN940HD21   LIG1391OBB 
  ASN943ND2     ASN943HD21   LIG1391OAU 
  ASN943ND2     ASN943HD21   LIG1391OAV 
  GLN957NE2     GLN957HE21   LIG1391OBT 
  GLN957NE2     GLN957HE21   LIG1391OBV 
  GLN957NE2     GLN957HE21   LIG1391OCB 
  GLN957NE2     GLN957HE21   LIG1391OAU 
  TRP965NE1     TRP965HE1    LIG1391OBQ 
  TRP965NE1     TRP965HE1    LIG1391OBK 
  TRP965NE1     TRP965HE1    LIG1391OBW 
  TRP965NE1     TRP965HE1    LIG1391OBX 
  TRP965NE1     TRP965HE1    LIG1391OBZ 
  TRP965NE1     TRP965HE1    LIG1391OBB 
  GLY966N       GLY966H      LIG1391OBQ 
  GLY966N       GLY966H      LIG1391OBR 
  GLY966N       GLY966H      LIG1391OBT 
  GLY966N       GLY966H      LIG1391OBV 
  MET968N       MET968H      LIG1391OBV 
  GLN995NE2     GLN995HE21   LIG1391OBQ 
  GLN995NE2     GLN995HE21   LIG1391OBV 
  GLN995NE2     GLN995HE21   LIG1391OBZ 
  THR998N       THR998H      LIG1391OCB 
  THR998N       THR998H      LIG1391OCD 
  THR998N       THR998H      LIG1391OAU 
  THR998OG1     THR998HG1    LIG1391OAU 
  THR998OG1     THR998HG1    LIG1391OAV 
 THR1024OG1    THR1024HG1    LIG1391OCD 
 TYR1026OH     TYR1026HH     LIG1391OBI 
 TYR1026OH     TYR1026HH     LIG1391OBZ 
 TYR1026OH     TYR1026HH     LIG1391OCA 
 GLN1033NE2    GLN1033HE21   LIG1391OCA 
 GLN1033NE2    GLN1033HE21   LIG1391OCB 
 GLN1033NE2    GLN1033HE21   LIG1391OCD 
 ARG1073NE     ARG1073HE     LIG1391OCB 
 ARG1073NE     ARG1073HE     LIG1391OCD 
 ARG1073NH1    ARG1073HH11   LIG1391OCB 
 ARG1073NH1    ARG1073HH11   LIG1391OCD 
 ASP1074N      ASP1074H      LIG1391OCD 
 THR1153OG1    THR1153HG1    LIG1391OAU 
 THR1153OG1    THR1153HG1    LIG1391OAW 
 ALA1155N      ALA1155H      LIG1391OAY 
 ASN1163N      ASN1163H      LIG1391OAY 
 ASN1163ND2    ASN1163HD21   LIG1391OAW 
 ASN1163ND2    ASN1163HD21   LIG1391OAY 
 GLY1164N      GLY1164H      LIG1391OAW 
 ALA1198N      ALA1198H      LIG1391OAW 
 LIG1391OBQ    LIG1391HBQ     VAL964O   
 LIG1391OBQ    LIG1391HBQ     TRP965N   
 LIG1391OBQ    LIG1391HBQ     GLY966O   
 LIG1391OBR    LIG1391HBR     ASN940OD1 
 LIG1391OBR    LIG1391HBR     GLU941OE1 
 LIG1391OBR    LIG1391HBR     VAL964O   
 LIG1391OBR    LIG1391HBR     TRP965N   
 LIG1391OBR    LIG1391HBR     TRP965NE1 
 LIG1391OBR    LIG1391HBR     GLY966O   
 LIG1391OBT    LIG1391HCG     ASN940OD1 
 LIG1391OBT    LIG1391HCG     GLU941OE1 
 LIG1391OBT    LIG1391HCG     VAL964O   
 LIG1391OBT    LIG1391HCG     TRP965N   
 LIG1391OBT    LIG1391HCG     GLY966O   
 LIG1391OBV    LIG1391HCH     ASN940OD1 
 LIG1391OBV    LIG1391HCH     ASN959ND2 
 LIG1391OBV    LIG1391HCH     VAL964O   
 LIG1391OBV    LIG1391HCH     TRP965NE1 
 LIG1391OBV    LIG1391HCH     GLY966O   
 LIG1391OBV    LIG1391HCH     ASP967N   
 LIG1391OBV    LIG1391HCH     GLN995OE1 
 LIG1391OBX    LIG1391HBX    TYR1026OH  
 LIG1391OBX    LIG1391HBX    PRO1028O   
 LIG1391OBZ    LIG1391HCI     TRP965O   
 LIG1391OBZ    LIG1391HCI     GLY966O   
 LIG1391OBZ    LIG1391HCI     GLN995OE1 
 LIG1391OBZ    LIG1391HCI    PRO1028O   
 LIG1391OBZ    LIG1391HCI    GLN1033NE2 
 LIG1391OCA    LIG1391HCA    GLN1033OE1 
 LIG1391OCA    LIG1391HCA    ARG1073NH1 
 LIG1391OCA    LIG1391HCA    ARG1073NH2 
 LIG1391OCB    LIG1391HCB    GLN1033OE1 
 LIG1391OCB    LIG1391HCB    GLU1071OE1 
 LIG1391OCB    LIG1391HCB    GLU1071OE2 
 LIG1391OCB    LIG1391HCB    ARG1073NH2 
 LIG1391OCB    LIG1391HCB    ASP1074OD1 
 LIG1391OCB    LIG1391HCB    ASP1074OD2 
 LIG1391OCB    LIG1391HCB    GLU1131OE1 
 LIG1391OCD    LIG1391HCJ     THR998OG1 
 LIG1391OCD    LIG1391HCJ     THR998O   
 LIG1391OCD    LIG1391HCJ    GLN1033OE1 
 LIG1391OCD    LIG1391HCJ    ARG1073NH2 
 LIG1391OCD    LIG1391HCJ    ASP1074OD1 
 LIG1391OCD    LIG1391HCJ    ASP1074OD2 
 LIG1391OAU    LIG1391HAU     GLU941OE1 
 LIG1391OAU    LIG1391HAU     ASN943OD1 
 LIG1391OAU    LIG1391HAU     GLN957OE1 
 LIG1391OAU    LIG1391HAU    GLU1131OE1 
 LIG1391OAU    LIG1391HAU    GLU1131OE2 
 LIG1391OAV    LIG1391HAV     GLU941OE1 
 LIG1391OAV    LIG1391HAV     GLU941OE2 
 LIG1391OAV    LIG1391HAV    ASP1074OD1 
 LIG1391OAV    LIG1391HAV    ASP1074OD2 
 LIG1391OAV    LIG1391HAV    THR1153OG1 
 LIG1391OAV    LIG1391HAV    THR1153O   
 LIG1391OAV    LIG1391HAV    ASP1196OD1 
 LIG1391OAV    LIG1391HAV    ASP1196OD2 
 LIG1391OAW    LIG1391HAW    GLU1131OE1 
 LIG1391OAW    LIG1391HAW    GLU1131OE2 
 LIG1391OAW    LIG1391HAW    THR1153O   
 LIG1391OAW    LIG1391HAW    PRO1154O   
 LIG1391OAW    LIG1391HAW    ALA1155O   
 LIG1391OAW    LIG1391HAW    ASN1163OD1 
 LIG1391OAW    LIG1391HAW    GLY1164O   
 LIG1391OAW    LIG1391HAW    ASP1196OD2 
 LIG1391OAW    LIG1391HAW    ASP1196O   
 LIG1391OAW    LIG1391HAW    GLY1197O   
 LIG1391OAY    LIG1391HCE     GLU941OE2 
 LIG1391OAY    LIG1391HCE    GLY1129O   
 LIG1391OAY    LIG1391HCE    GLU1131OE1 
 LIG1391OAY    LIG1391HCE    GLU1131OE2 
 LIG1391OAY    LIG1391HCE    THR1153OG1 
 LIG1391OAY    LIG1391HCE    THR1153O   
 LIG1391OAY    LIG1391HCE    PRO1154O   
 LIG1391OAY    LIG1391HCE    ALA1155O   
 LIG1391OAY    LIG1391HCE    GLY1162O   
 LIG1391OAY    LIG1391HCE    ASN1163OD1 
 LIG1391OAY    LIG1391HCE    ASP1196OD1 
 LIG1391OAY    LIG1391HCE    ASP1196OD2 
 LIG1391OAY    LIG1391HCE    ASP1196O   
 LIG1391OAZ    LIG1391HAZ    GLU1131OE1 
 LIG1391OAZ    LIG1391HAZ    GLU1131OE2 
 LIG1391OBB    LIG1391HCF     ASN940OD1 
 LIG1391OBB    LIG1391HCF     GLU941OE1 
 LIG1391OBB    LIG1391HCF     GLN957OE1 
