# Supplementary material for: In Silico evaluation and identification of fungi capable of producing endo-inulinase enzyme
Source: PLoS One. 2018 Jul 12;13(7):e0200607. doi: 10.1371/journal.pone.0200607 (PMC6042768; doi:10.1371/journal.pone.0200607)
Supplement: S8 Dataset — (ZIP) [file pone.0200607.s008.zip › Hbondinfo/Tcellulolyticus_Protein1/TCP1M2_hbond_0_1K.log]

#      Donor      Hydrogen      Acceptor
  ASN940ND2     ASN940HD21   LIG1391OBR 
  ASN940ND2     ASN940HD21   LIG1391OBT 
  ASN940ND2     ASN940HD21   LIG1391OBV 
  GLN957NE2     GLN957HE21   LIG1391OCB 
  GLY966N       GLY966H      LIG1391OBR 
  GLN995NE2     GLN995HE21   LIG1391OBQ 
  GLN995NE2     GLN995HE21   LIG1391OBZ 
  THR998N       THR998H      LIG1391OCB 
 GLN1033NE2    GLN1033HE21   LIG1391OCB 
 GLN1033NE2    GLN1033HE21   LIG1391OCD 
 ARG1073NH1    ARG1073HH11   LIG1391OCB 
 THR1153OG1    THR1153HG1    LIG1391OAU 
 ASN1163N      ASN1163H      LIG1391OAY 
 GLY1164N      GLY1164H      LIG1391OAW 
 LIG1391OBQ    LIG1391HBQ     VAL964O   
 LIG1391OBR    LIG1391HBR     VAL964O   
 LIG1391OBR    LIG1391HBR     TRP965N   
 LIG1391OBR    LIG1391HBR     GLY966O   
 LIG1391OBT    LIG1391HCG     VAL964O   
 LIG1391OBV    LIG1391HCH     ASN940OD1 
 LIG1391OBV    LIG1391HCH     VAL964O   
 LIG1391OBX    LIG1391HBX    TYR1026OH  
 LIG1391OBX    LIG1391HBX    PRO1028O   
 LIG1391OBZ    LIG1391HCI     GLN995OE1 
 LIG1391OBZ    LIG1391HCI    GLN1033NE2 
 LIG1391OCA    LIG1391HCA    TYR1026OH  
 LIG1391OCA    LIG1391HCA    ARG1073NH1 
 LIG1391OCB    LIG1391HCB    GLN1033OE1 
 LIG1391OCB    LIG1391HCB    ARG1073NE  
 LIG1391OCB    LIG1391HCB    ARG1073NH2 
 LIG1391OCB    LIG1391HCB    ASP1074OD1 
 LIG1391OCD    LIG1391HCJ     THR998OG1 
 LIG1391OCD    LIG1391HCJ    ASP1074OD1 
 LIG1391OCD    LIG1391HCJ    ASP1074OD2 
 LIG1391OAU    LIG1391HAU     GLU941OE1 
 LIG1391OAU    LIG1391HAU     THR998OG1 
 LIG1391OAU    LIG1391HAU    GLU1131OE1 
 LIG1391OAV    LIG1391HAV     GLU941OE1 
 LIG1391OAV    LIG1391HAV     GLU941OE2 
 LIG1391OAV    LIG1391HAV    ASP1196OD1 
 LIG1391OAV    LIG1391HAV    ASP1196OD2 
 LIG1391OAW    LIG1391HAW    PRO1154O   
 LIG1391OAW    LIG1391HAW    ALA1155O   
 LIG1391OAW    LIG1391HAW    ASN1163OD1 
 LIG1391OAW    LIG1391HAW    GLY1164O   
 LIG1391OAW    LIG1391HAW    ASP1196OD2 
 LIG1391OAW    LIG1391HAW    ASP1196O   
 LIG1391OAW    LIG1391HAW    GLY1197O   
 LIG1391OAY    LIG1391HCE    ALA1155O   
 LIG1391OAY    LIG1391HCE    GLY1162O   
 LIG1391OAY    LIG1391HCE    ASN1163ND2 
 LIG1391OAY    LIG1391HCE    ASP1196OD1 
