# Supplementary material for: In Silico evaluation and identification of fungi capable of producing endo-inulinase enzyme
Source: PLoS One. 2018 Jul 12;13(7):e0200607. doi: 10.1371/journal.pone.0200607 (PMC6042768; doi:10.1371/journal.pone.0200607)
Supplement: S8 Dataset — (ZIP) [file pone.0200607.s008.zip › Hbondinfo/Tcellulolyticus_Protein1/TCP1M2_hbond_9K_10K.log]

#      Donor      Hydrogen      Acceptor
  ASN940ND2     ASN940HD21   LIG1391OBR 
  ASN940ND2     ASN940HD21   LIG1391OBT 
  GLN957NE2     GLN957HE21   LIG1391OBT 
  GLN957NE2     GLN957HE21   LIG1391OAU 
  GLY966N       GLY966H      LIG1391OBQ 
  GLY966N       GLY966H      LIG1391OBV 
  GLN995NE2     GLN995HE21   LIG1391OBV 
  GLN995NE2     GLN995HE21   LIG1391OBZ 
  THR998OG1     THR998HG1    LIG1391OAU 
 TYR1026OH     TYR1026HH     LIG1391OCA 
 GLN1033NE2    GLN1033HE21   LIG1391OCD 
 ARG1073NH1    ARG1073HH11   LIG1391OCB 
 ALA1155N      ALA1155H      LIG1391OAY 
 ASN1163ND2    ASN1163HD21   LIG1391OAY 
 LIG1391OBQ    LIG1391HBQ     VAL964O   
 LIG1391OBQ    LIG1391HBQ     TRP965NE1 
 LIG1391OBQ    LIG1391HBQ     GLY966O   
 LIG1391OBR    LIG1391HBR     ASN940OD1 
 LIG1391OBR    LIG1391HBR     VAL964O   
 LIG1391OBR    LIG1391HBR     TRP965N   
 LIG1391OBR    LIG1391HBR     GLY966O   
 LIG1391OBT    LIG1391HCG     GLU941OE1 
 LIG1391OBV    LIG1391HCH     GLY966O   
 LIG1391OBV    LIG1391HCH     GLN995OE1 
 LIG1391OBZ    LIG1391HCI     GLN995OE1 
 LIG1391OBZ    LIG1391HCI    PRO1028O   
 LIG1391OCB    LIG1391HCB    GLU1071OE2 
 LIG1391OCB    LIG1391HCB    ARG1073NE  
 LIG1391OCB    LIG1391HCB    ARG1073NH2 
 LIG1391OCD    LIG1391HCJ     THR998N   
 LIG1391OCD    LIG1391HCJ    ASP1074OD2 
 LIG1391OAV    LIG1391HAV     THR998OG1 
 LIG1391OAW    LIG1391HAW    GLU1131OE1 
 LIG1391OAW    LIG1391HAW    GLU1131OE2 
 LIG1391OAW    LIG1391HAW    THR1153O   
 LIG1391OAY    LIG1391HCE     GLU941OE2 
 LIG1391OAY    LIG1391HCE    GLY1129O   
 LIG1391OAY    LIG1391HCE    GLU1131OE2 
 LIG1391OAY    LIG1391HCE    THR1153OG1 
 LIG1391OAY    LIG1391HCE    THR1153O   
 LIG1391OAY    LIG1391HCE    PRO1154O   
 LIG1391OAY    LIG1391HCE    ASN1163OD1 
 LIG1391OBB    LIG1391HCF     GLU941OE1 
