# Supplementary material for: In Silico evaluation and identification of fungi capable of producing endo-inulinase enzyme
Source: PLoS One. 2018 Jul 12;13(7):e0200607. doi: 10.1371/journal.pone.0200607 (PMC6042768; doi:10.1371/journal.pone.0200607)
Supplement: S9 Dataset — (ZIP) [file pone.0200607.s009.zip]

Archive with 11 entries (10 files):
- g_MMPBSA_BE/
- g_MMPBSA_BE/3SC7_summary_energy.dat
- g_MMPBSA_BE/ACP2M2_summary_energy.dat
- g_MMPBSA_BE/AFD1_summary_energy.dat
- g_MMPBSA_BE/BCP1M1_summary_energy.dat
- g_MMPBSA_BE/FOHP1M1_summary_energy.dat
- g_MMPBSA_BE/MPP1M1_summary_energy.dat
- g_MMPBSA_BE/OMP1M2_summary_energy.dat
- g_MMPBSA_BE/PNP1M1_summary_energy.dat
- g_MMPBSA_BE/SCP1M1_summary_energy.dat
- g_MMPBSA_BE/TCP1M2_summary_energy.dat
