# Supplementary material for: In Silico evaluation and identification of fungi capable of producing endo-inulinase enzyme
Source: PLoS One. 2018 Jul 12;13(7):e0200607. doi: 10.1371/journal.pone.0200607 (PMC6042768; doi:10.1371/journal.pone.0200607)
Supplement: S9 Dataset — (ZIP) [file pone.0200607.s009.zip › g_MMPBSA_BE/ACP2M2_summary_energy.dat]

#Complex Number:    1
===============
   SUMMARY   
===============


 van der Waal energy      =        -268.732   +/-   16.585 kJ/mol

 Electrostattic energy    =        -818.081   +/-   22.634 kJ/mol

 Polar solvation energy   =         487.636   +/-   33.200 kJ/mol

 SASA energy              =         -25.814   +/-    1.209 kJ/mol

 SAV energy               =           0.000   +/-    0.000 kJ/mol

 WCA energy               =           0.000   +/-    0.000 kJ/mol

 Binding energy           =        -624.991   +/-   22.638 kJ/mol       -149.37 kC/mol
===============
    END     
===============
