# Supplementary material for: In Silico evaluation and identification of fungi capable of producing endo-inulinase enzyme
Source: PLoS One. 2018 Jul 12;13(7):e0200607. doi: 10.1371/journal.pone.0200607 (PMC6042768; doi:10.1371/journal.pone.0200607)
Supplement: S9 Dataset — (ZIP) [file pone.0200607.s009.zip › g_MMPBSA_BE/AFD1_summary_energy.dat]

#Complex Number:    1
===============
   SUMMARY   
===============


 van der Waal energy      =        -295.213   +/-   15.254 kJ/mol

 Electrostattic energy    =        -453.626   +/-   11.686 kJ/mol

 Polar solvation energy   =         693.122   +/-   28.587 kJ/mol

 SASA energy              =         -28.067   +/-    1.753 kJ/mol

 SAV energy               =           0.000   +/-    0.000 kJ/mol

 WCA energy               =           0.000   +/-    0.000 kJ/mol

 Binding energy           =         -83.784   +/-   27.274 kJ/mol        -20.784 kC/mol

===============
    END     
===============
