# Supplementary material for: In Silico evaluation and identification of fungi capable of producing endo-inulinase enzyme
Source: PLoS One. 2018 Jul 12;13(7):e0200607. doi: 10.1371/journal.pone.0200607 (PMC6042768; doi:10.1371/journal.pone.0200607)
Supplement: S9 Dataset — (ZIP) [file pone.0200607.s009.zip › g_MMPBSA_BE/OMP1M2_summary_energy.dat]

#Complex Number:    1
===============
   SUMMARY   
===============


 van der Waal energy      =        -320.301   +/-   18.537 kJ/mol

 Electrostattic energy    =       -1405.246   +/-   26.094 kJ/mol

 Polar solvation energy   =         844.861   +/-   31.518 kJ/mol

 SASA energy              =         -27.936   +/-    1.087 kJ/mol

 SAV energy               =           0.000   +/-    0.000 kJ/mol

 WCA energy               =           0.000   +/-    0.000 kJ/mol

 Binding energy           =        -908.622   +/-   30.873 kJ/mol          -217.16 kC/mol

===============
    END     
===============
