# Supplementary material for: In Silico evaluation and identification of fungi capable of producing endo-inulinase enzyme
Source: PLoS One. 2018 Jul 12;13(7):e0200607. doi: 10.1371/journal.pone.0200607 (PMC6042768; doi:10.1371/journal.pone.0200607)
Supplement: S9 Dataset — (ZIP) [file pone.0200607.s009.zip › g_MMPBSA_BE/TCP1M2_summary_energy.dat]

   

#Complex Number:    1
===============
   SUMMARY   
===============


 van der Waal energy      =        -265.675   +/-   17.068 kJ/mol

 Electrostattic energy    =       -1189.441   +/-   26.485 kJ/mol

 Polar solvation energy   =         744.159   +/-   29.919 kJ/mol

 SASA energy              =         -27.670   +/-    1.390 kJ/mol

 SAV energy               =           0.000   +/-    0.000 kJ/mol

 WCA energy               =           0.000   +/-    0.000 kJ/mol

 Binding energy           =        -738.628   +/-   26.753 kJ/mol            -176.53 kC/mol        
===============
    END     
===============
