# Supplementary material for: In Silico evaluation and identification of fungi capable of producing endo-inulinase enzyme
Source: PLoS One. 2018 Jul 12;13(7):e0200607. doi: 10.1371/journal.pone.0200607 (PMC6042768; doi:10.1371/journal.pone.0200607)
Supplement: S1 Table — The sequences were retrieved from the non-redundant protein sequence database through pBLAST analysis. (XLSX) [file pone.0200607.s010.xlsx]

## Sheet: Sheet1
S.No	Organism	Strain if any	Sequence ID	Protein Name	AA length	SC	SI	SS
1	Fusarium avenaceum		gb|KIL85482.1	hypothetical protein FAVG1_11440	522	94	24	44
			gb|KIL85480.1	hypothetical protein FAVG1_11438	674	93	25	40
2	Fusarium fuzikuroi		gb|KLO83625.1	putative SUC2-invertase	689	96	38	54
		IMI 58289	emb|CCT73859.1	related to levanase	535	98	28	46
			gb|KLO83626.1	levanase	535	97	28	46
			gb|KLO95278.1	putative SUC2-invertase	689	96	38	54
			gb|KLP13574.1	putative SUC2-invertase	689	96	38	54
			gb|KLO95277.1	levanase	535	98	28	46
		IMI 58289	emb|CCT73860.1	probable SUC2-invertase	689	96	38	53
3	Fusarium graminearum		gb|EYB24549.1	hypothetical protein FG05_06451	539	92	29	46
		PH-1	ref|XP_011326050.1	hypothetical protein FGSG_06451	539	92	29	46
4	Fusarium langsethiae		gb|KPA35550.1	levanbiose-producing levanase	532	98	29	45
5	Fusarium pseudograminearum	CS3096	ref|XP_009259586.1	hypothetical protein FPSE_08193	537	92	30	46
		CS3096	ref|XP_009259587.1	hypothetical protein FPSE_08194	689	96	38	53
6	Fusarium verticillioides	7600	gb|EWG50966.1	hypothetical protein FVEG_10083	690	97	38	54
		7600	gb|EWG50965.1	hypothetical protein FVEG_10082	535	92	28	46
7	Penicillium brasilianum		emb|CEJ59674.1	Putative Glycosyl hydrolase family protein	1419	96	64	78
			emb|CEJ59675.1	Putative Exoinulinase	706	92	40	54
			emb|CEO58450.1	Putative Glycosyl hydrolases family 32 superfamily	624	90	23	38
8	Penicillium camemberti		emb|CRL28004.1	Glycoside hydrolase, family 32	540	97	34	51
9	Penicillium citrinum		gb|AIY26830.1	Inulinase	535	94	34	50
10	Penicillium freii		gb|KUM55952.1	hypothetical protein ACN42_g11279	538	91	36	52
			gb|KUM60996.1	hypothetical protein ACN42_g6137	540	97	34	51
			gb|KUM55426.1	hypothetical protein ACN42_g11852	699	94	37	53
11	Penicillium griseofulvum		gb|KXG52920.1	Glycoside hydrolase, family 32	538	91	35	52
			gb|KXG51454.1	Glycoside hydrolase, family 32	536	94	33	50
12	Penicillium italicum		gb|KGO63616.1	Glycoside hydrolase, family 32	540	93	34	50
13	Talaromyces islandicus		emb|CRG83715.1	hypothetical protein PISL3812_01070	518	99	69	82
			emb|CRG88323.1	hypothetical protein PISL3812_05352	671	94	25	42
			emb|CRG83716.1	beta-fructofuranosidase	529	96	36	52
14	Penicillium janthinellum		gb|AEO12134.1	exo-inulinase	704	93	37	52
15	Penicillium nordicum		gb|KOS48216.1	hypothetical protein ACN38_g807	506	95	70	85
			gb|KOS36953.1	hypothetical protein ACN38_g12270	537	94	35	50
			gb|KOS37992.1	hypothetical protein ACN38_g11207	518	92	29	46
16	Talaromyces purpureogenus		dbj|BAA12320.1	endo-inulinase precursor	515	99	71	83
17	Penicillium rubens		ref|XP_002568486.1	Pc21g14720	539	95	34	50
			ref|XP_002561351.1	Pc16g10410	536	94	33	50
18	Penicillium roqueforti	FM164	emb|CDM27186.1	Glycoside hydrolase, family 32	530	95	27	43
		FM164	emb|CDM29786.1	Levanase	539	93	35	51
19	Aspergillus awamori		sp|Q96TU3.1|INUE_ASPAW	RecName: Full=Extracellular exo-inulinase inuE	537	94	35	51
			pdb|1Y9M|A	Chain A, Crystal Structure Of Exo-Inulinase	518	94	35	51
20	Aspergillus calidoustus		emb|CEL11660.1	Putative EcdF	506	95	70	83
			emb|CEL10429.1	Putative Glycosyl hydrolase family protein	1424	96	62	75
			emb|CEN60526.1	Putative Exoinulinase InuD	528	96	38	54
			emb|CEL11661.1	Putative Glycosyl hydrolase family protein	532	95	34	50
			emb|CEL07892.1	Putative Invertase (Fragment)	548	94	35	51
			emb|CEL00904.1	Putative Exoinulinase InuD	699	96	35	52
			emb|CEL03780.1	Putative Levanase	677	91	37	55
			emb|CEL03779.1	hypothetical protein ASPCAL04922	506	92	28	44
21	Aspergillus fischeri	NRRL 181	ref|XP_001266517.1	glycosyl hydrolase family protein	1408	98	64	78
			ref|XP_001266524.1	glycosyl hydrolase family protein	690	95	36	53
22	Aspergillus flavus	AF70	gb|KOC18291.1	beta-fructofuranosidase	525	91	30	47
23	Aspergillus fumigatus	af293	ref|XP_748286.1	inulinase	528	94	64	78
		Z5	gb|KMK58827.1	inulinase	528	94	64	78
		af293	ref|XP_748291.1	exoinulinase InuD	703	98	35	53
		Z5	gb|KMK58820.1	exoinulinase InuD	703	98	35	53
		A1163	gb|EDP50892.1	exoinulinase InuD	703	98	35	53
24	Aspergillus kawachii	IFO4308	dbj|GAA87698.1	exo-inulinase	537	94	35	51
25	Aspergillus lentulus		dbj|GAQ10219.1	extracellular endo-inulinase inu2	1419	96	65	78
			dbj|GAQ10226.1	extracellular exo-inulinase inuE	702	93	38	53
26	Aspergillus luchuensis		dbj|GAT18742.1	exo-inulinase	678	94	35	51
27	Aspergillus nidulans		ref|XP_662616.1	hypothetical protein AN5012.2	1203	93	34	47
28	Aspergillus nomius	NRRL 13137	ref|XP_015403771.1	beta-fructofuranosidase	520	92	28	44
29	Aspergillus ochraceoroseus		gb|KKK20883.1	hypothetical protein AOCH_004567	559	94	35	51
30	Aspergillus parasiticus		gb|KJK64146.1	Glycosyl hydrolases family 32 N-terminal domain protein	525	91	30	46
31	Aspergillus terreus	NIH2624	ref|XP_001215038.1	predicted protein	584	91	24	38
32	Aspergillus udagawae		dbj|GAO81637.1	inulinase	1346	98	62	77
			dbj|GAO86307.1|	levanase	537	94	34	50
			dbj|GAO81643.1	levanase	707	93	37	53
33	Rhizopus delemar		dbj|BAM95316.1	beta-fructofuranosidase	522	94	27	47
			dbj|BAM95317.1	beta-fructofuranosidase	522	94	27	47
34	Rhizopus microsporus		emb|CEG84857.1	Putative Beta-fructofuranosidase	489	92	26	45
35	Mucor rouxii		dbj|BAM95319.1	beta-fructofuranosidase	522	94	26	46
36	Botrytis cinerea	BcDW1	gb|EMR84492.1	putative inulinase protein	1039	96	66	80
		B05.10	ref|XP_001545488.1|	hypothetical protein BC1G_16010	484	96	62	74
37	Macrophomina phaseolina	MS6	gb|EKG19847.1	Glycoside hydrolase family 32	475	92	66	79
38	Phytophthora nicotianae		gb|KUF89217.1	hypothetical protein AM588_10002136	576	91	25	38
39	Talaromyces cellulolyticus		dbj|GAM42285.1	hypothetical protein TCE0_044r16118	1395	95	65	79
			dbj|GAM42287.1	inulinase	515	97	73	85
			dbj|GAM36323.1	hypothetical protein TCE0_018f05323	531	92	30	46
			dbj|GAM42288.1	glycosyl hydrolase family 32 protein	1009	93	37	53
			dbj|GAM39871.1	exoinulinase	712	96	37	52
40	Talaromyces stipitatus	ATCC 10500	ref|XP_002485684.1	inulinase, putative	503	99	69	80
			ref|XP_002484319.1	inulinase precursor, putative	549	95	34	51
			ref|XP_002485690.1	exoinulinase InuD	704	97	38	53
41	Talaromyces spectabilis	Byssochlamys spectabilis No.5	dbj|GAD92596.1	inulinase	537	94	34	51
42	Talaromyces verruculosus		gb|KUL83271.1	hypothetical protein ZTR_09149	515	97	72	84
			gb|KUL83293.1	hypothetical protein ZTR_09138	1405	94	66	80
			gb|KUL92247.1	hypothetical protein ZTR_02326	530	92	30	46
			gb|KUL83290.1	hypothetical protein ZTR_09135	707	92	36	51
			gb|KUL91791.1	hypothetical protein ZTR_01352	712	96	35	51
43	Pyrenochaeta sp.	DS3sAY3a	gb|OAL45715.1	hypothetical protein IQ07DRAFT_575363	522	97	65	78
			gb|OAL45416.1	exoinulinase InuD	698	97	39	53
44	Oidiodendron maius	Zn	gb|KIN00055.1	carbohydrate-binding module family 38 protein	1402	96	67	80
			gb|KIM95324.1	glycoside hydrolase family 32 protein	667	93	26	43
			gb|KIN03793.1	glycoside hydrolase family 32 protein	658	90	27	42
45	Stachybotrys chartarum	IBT7711	gb|KEY73576.1	Hypothetical protein S7711_09192	523	99	66	77
		IBT40288	gb|KFA81228.1	hypothetical protein S40288_07884	523	99	66	77
		IBT40293	gb|KFA50452.1	hypothetical protein S40293_07885	1437	96	63	77
		IBT40293	gb|KFA55717.1	hypothetical protein S40293_09977	1408	96	62	76
		IBT7711	gb|KEY75044.1	hypothetical protein S7711_10080	1430	96	62	76
		IBT40288	gb|KFA80736.1	hypothetical protein S40288_10028	1422	96	62	75
		IBT7711	gb|KEY74659.1	hypothetical protein S7711_08426	1446	96	63	77
		IBT7711	gb|KEY73577.1	hypothetical protein S7711_09193	832	97	28	44
		IBT7711	gb|KEY66625.1	hypothetical protein S7711_01920	580	94	30	47
		IBT7711	gb|KEY73578.1	hypothetical protein S7711_09194	685	93	27	41
		IBT40288	gb|KFA81225.1	hypothetical protein S40288_07883	832	97	28	44
		IBT40288	gb|KFA81226.1	hypothetical protein S40288_07882	685	93	27	41
		IBT40288	gb|KFA71881.1	hypothetical protein S40288_09189	559	90	24	37
		IBT40293	gb|KFA56611.1	hypothetical protein S40293_01183	832	97	28	44
		IBT 40293	gb|KFA48863.1|	hypothetical protein S40293_01559	580	94	30	46
		IBT40293	gb|KFA56619.1	hypothetical protein S40293_01184	685	93	27	41
		IBT40293	gb|KFA55928.1	hypothetical protein S40293_08847	559	90	24	37
		IBT40288	gb|KFA77533.1	hypothetical protein S40288_08682	1214	95	64	77
46	Stachybotrys chlorohalonata	IBT40285	gb|KFA60067.1	hypothetical protein S40285_09153	1359	96	62	76
		IBT40285	gb|KFA60714.1	hypothetical protein S40285_09225	1422	96	62	76
		IBT40285	gb|KFA70637.1	hypothetical protein S40285_09105	533	98	28	44
		IBT40285	gb|KFA62741.1	hypothetical protein S40285_05036	591	94	29	46
		IBT40285	gb|KFA69581.1	hypothetical protein S40285_08736	685	93	26	41
		IBT40285	gb|KFA70638.1	hypothetical protein S40285_09103	461	93	26	42
		IBT40285	gb|KFA69350.1	hypothetical protein S40285_09135	685	93	26	41
47	Pseudogymnoascus	VKMF3775	gb|KFY24635.1	hypothetical protein V491_02070	1262	94	68	81
		VKMF-4515 (FW-2607)	gb|KFY54637.1	hypothetical protein v496_07217	1059	96	66	80
		VKMF-3775	gb|KFY24613.1	hypothetical protein V491_02082	1435	97	67	81
		WSF-3629	gb|OBT39063.1	hypothetical protein VE00_10446	1401	95	69	82
		VKMF-4516 (FW-969)	gb|KFY55783.1	hypothetical protein V497_06726	553	91	35	50
		WSF-3629	gb|OBT45338.1	hypothetical protein VE00_04004	547	94	35	50
		verrucosus	gb|OBT93794.1	hypothetical protein VE01_08092	534	94	34	50
		24MN13	gb|OBT51899.1	hypothetical protein VE04_07806	534	94	34	50
		VKMF_103	gb|KFY73021.1	hypothetical protein V499_06878	548	91	33	49
		VKMF_4519 (FW-2642)	gb|KFZ06823.1	hypothetical protein V501_07043	548	91	33	49
		VKMF_4513 (FW-928)	gb|KFY37222.1	hypothetical protein V494_04859	533	95	31	46
		VKMF-4518 (FW-2643)	gb|KFY84754.1	hypothetical protein V500_09017	535	98	30	46
		VKMF_4515 (FW-2607)	gb|KFY66071.1	hypothetical protein V496_02213	541	95	31	45
		VKMF_4246	gb|KFY17954.1	hypothetical protein V492_00254	534	95	31	45
		VKMF_4517 (FW-2822)	gb|KFY97792.1	hypothetical protein V498_01861	530	95	31	45
		VKMF_3775	gb|KFY28257.1	hypothetical protein V491_00555	534	92	30	46
		VKMF_3775	gb|KFY28679.1	hypothetical protein V491_00345	846	95	37	52
		VKMF_3775	gb|KFY21445.1	hypothetical protein V491_02988	709	97	33	50
		VKMF_4281(FW_2241)	gb|KFY25889.1	hypothetical protein V493_04387	841	97	34	50
		WSF-3629	gb|OBT39060.1	hypothetical protein VE00_10444	689	93	26	41
		VKMF-3775	gb|KFY24621.1	hypothetical protein V491_02080	689	93	24	40
		VKMF-4520 (FW-2644)	gb|KFZ25263.1	hypothetical protein V502_00255	689	93	24	40
		VKMF-4516 (FW-969)	gb|KFY56978.1	hypothetical protein V497_05845	604	94	25	39
		verrucosus	gb|OBT95267.1	hypothetical protein VE01_07642	606	94	25	39
		VKMF-3775	gb|KFY13964.1	hypothetical protein V491_06203	689	93	25	41
		23342_1_I1	gb|OBT64220.1	hypothetical protein VE03_06842	600	90	24	36
		VKMF-4246	gb|KFY14528.1	hypothetical protein V492_02568	583	94	24	38
		VKMF-4513 (FW-928)	gb|KFY42723.1	hypothetical protein V494_02281	599	93	24	39
		03VTO5	gb|OBT85073.1	hypothetical protein VE02_07322	602	92	26	40
		24MN13	gb|OBT55269.1	hypothetical protein VE04_05189	550	94	24	38
		VKMF-3557	gb|KFX95168.1	hypothetical protein V490_03990	577	92	24	38
		VKMF-3808	gb|KFX94928.1	hypothetical protein O988_06080	579	92	24	38
		VKMF-4520 (FW-2644)	gb|KFZ25217.1	hypothetical protein V502_00300	535	94	31	46
		03VT05	gb|OBT81164.1	hypothetical protein VE02_10344	689	93	25	40
		VKMF-4246	gb|KFY10569.1	hypothetical protein V492_04949	537	92	23	37
48	Aspergillus rugulosus		gb|AFT91384.1	EcdF	508	96	71	83
			gb|AFT91388.1	EcdE	703	92	38	54
49	Aspergillus rambellii		gb|KKK21208.1	hypothetical protein ARAM_003982	943	94	35	51
50	Aspergillus niger		sp|O74641.1|INUA_ASPNG	extracellular endo-inulinase inuA	516	100	99	99
		ATCC 1015	gb|EHA19510.1	Inulinase	516	100	98	98
			gb|AAK43726.1	Inulinase	516	100	98	98
			gb|AAL34524.1	endo-inulinase	516	100	98	98
			gb|AAO18341.1	endo-inulinase	494	95	97	97
			gb|AAR31730.1	exo-inulinase	537	94	36	52
		CBS 513.88	ref|XP_001394322.1	inulinase	516	100	98	98
		CBS 513.88	ref|XP_001395879.1	inulinase	537	94	36	52
			sp|O74642.1|INUB_ASPNG	extracellular endo-inulinase inuB	516	100	98	99
			gb|AAN64131.1	endo-inulinase	494	95	93	94
			sp|Q76HP6.1|INUE_ASPNG	exo-inulinase inuE Pre	537	94	36	52
			dbj|GAQ45666.1	exo-inulinase inuE Full	537	94	35	51
51	Aspergillus oryzae	RIB40	gb|ABX55999.1	Sucrose-1-fructosyltransferase	537	94	36	52
			ref|XP_001823245.1	beta-fructofuranosidase	525	91	30	47
		3.042	gb|EIT80452.1	beta-fructofuranosidase	525	91	30	47
			gb|ACZ48669.1	fructosyltransferase	525	91	30	47
			gb|ALZ45073.1	fructosyltransferase	525	91	30	47
			gb|ALZ45078.1	fructosyltransferase	525	91	30	46
			gb|ALZ45076.1	fructosyltransferase	525	91	30	47
			gb|ABY49829.1	beta-fructofuranosidase	525	91	30	47
			gb|ALZ45074.1	fructosyltransferase	525	91	30	46
52	Fusarium oxysporum	Fo47	gb|EWZ28461.1	inulinase	522	98	64	78
		FOSC3-a	gb|EWY84367.1	inulinase	522	98	64	78
		HDV247	gb|EXA30199.1	inulinase	522	98	64	77
		Vasinfectum 25433	gb|EXM16508.1	inulinase	522	98	64	77
		raphani 54005	gb|EXK77357.1	inulinase	522	98	63	78
		cubense tropical race 4 54006	gb|EXL91590.1	inulinase	522	98	64	77
		melonis 26406	gb|EXK27486.1	inulinase	522	98	64	77
		cubense tropical race 4	gb|EMT72224.1	inulinase	511	98	64	77
		Fo47	gb|EWZ28230.1	inulinase	522	98	64	77
		melonis 26406	gb|EXK24008.1	inulinase	522	98	64	78
		lycopersici 26381	gb|EXL54341.1	inulinase	522	98	64	77
		cubense tropical race 1	gb|ENH74256.1	inulinase	474	91	66	79
		cubense tropical race 4	gb|EMT65659.1	levanase	546	99	37	52
		cubense tropical race 1	gb|ENH65972.1	levanase	546	99	37	52
		cubense tropical race 1	gb|ENH65973.1	levanbiose-producing levanase	535	98	28	46
		cubense tropical race 4	gb|EMT65660.1	levanbiose-producing levanase	535	98	28	46
		cubense tropical race 4	gb|EMT72225.1	sucrose-6-phosphate hydrolase	674	93	25	41
		cubense tropical rase 1	gb|ENH74255.1	sucrose-6-phosphate hydrolase	674	93	25	41
		Fo5176	gb|EGU84583.1	hypothetical protein FOXB_04900	522	98	64	77
		radicis-lycopersici 26381	gb|EXL55655.1	hypothetical protein FOCG_06215	689	99	38	54
		conglutinans race 2 54008	gb|EXL80483.1	hypothetical protein FOPG_06104	689	99	38	54
		Fo5176	gb|EGU88099.1	hypothetical protein FOXB_01445	766	94	38	54
		conglutinans race 2 54008	gb|EXL66376.1	hypothetical protein FOPG_17445	674	93	25	42
		radicis-lycopersici 26381	gb|EXL54342.1	hypothetical protein FOCG_05218	674	93	25	42
		Fo5176	gb|EGU87523.1	hypothetical protein FOXB_01959	522	98	63	78
		melonis 26406	gb|EXK29715.1	hypothetical protein FOMG_14159	689	99	38	54
		lycopersici MN25	gb|EWZ95881.1	hypothetical protein FOWG_03404	689	99	38	54
		Fo47	gb|EWZ36122.1	hypothetical protein FOZG_11884	689	99	38	54
		cubense tropical race 4 54006	gb|EXL91925.1	hypothetical protein FOIG_15015	689	99	38	54
		FOSC3-a	gb|EWY85676.1	hypothetical protein FOYG_12807	689	99	38	54
		Fo5176	gb|EGU78750.1	hypothetical protein FOXB_10740	532	98	29	45
		FOSC3-a	gb|EWY85675.1	hypothetical protein FOYG_12806	535	98	29	46
		raphani 54005	gb|EXK77235.1	hypothetical protein FOQG_18057	522	98	29	45
		raphani 54005	gb|EXK89460.1	hypothetical protein FOQG_07559	522	93	30	45
		melonis 26406	gb|EXK29716.1	hypothetical protein FOMG_14160	535	92	29	46
		Fo5176	gb|EGU88100.1	hypothetical protein FOXB_01446	535	98	28	45
		lycopersici MN25	gb|EWZ95882.1	hypothetical protein FOWG_03405	535	98	28	45
		Fo47	gb|EWZ36121.1	hypothetical protein FOZG_11883	535	98	28	45
		lycopersici-4287	gb|KNB16551.1	hypothetical protein FOXG_14383	674	93	26	42
		raphani 54005	gb|EXK77355.1	hypothetical protein FOQG_17934	674	93	26	42
		Fo47	gb|EWZ28459.1	hypothetical protein FOZG_17852	674	93	25	42
		Fo47	gb|EWZ28229.1	hypothetical protein FOZG_18070	674	93	25	41
		Vasinfectum 25433	gb|EXM16509.1	hypothetical protein FOTG_15207	674	93	25	41
		HDV247	gb|EXA30200.1	hypothetical protein FOVG_18400	674	93	25	41
		melonis 26406	gb|EXK27487.1	hypothetical protein FOMG_16034	674	93	25	41
		raphani 54005	gb|EXK77233.1	hypothetical protein FOQG_18055	674	93	27	42
		Fo5176	gb|EGU84584.1	hypothetical protein FOXB_04901	674	93	25	41
53	Penicillium subrubescens		OKP12957.1	Extracellular endo-inulinase inu2	506	97	69	85
			OKP07876.1	Extracellular endo-inulinase inuA	522	96	68	82
			OKP07872.1	Extracellular endo-inulinase inuB	1638	96	65	79
