# Supplementary material for: In Silico evaluation and identification of fungi capable of producing endo-inulinase enzyme
Source: PLoS One. 2018 Jul 12;13(7):e0200607. doi: 10.1371/journal.pone.0200607 (PMC6042768; doi:10.1371/journal.pone.0200607)
Supplement: S2 Table — (XLSX) [file pone.0200607.s011.xlsx]

## Sheet: Sheet1
Organism	Protein Sequence ID	Enzyme	Length of Protein	Seq Identity	QMEAN4
Fusarium oxysporum FOSC 3-a	gb|EWY84367.1	inulinase	522	0.6534	-1.29
Aspergillus calidoustus	emb|CEL11660.1	Putative Ecdf	506	69.86	-1.82
Aspergillus calidoustus	emb|CEL10429.1	Putative Glycosyl hydrolase family protein	1424	63.39	-2.03
Aspergillus fischeri NRRL 181	ref|XP_001266517.1	glycosyl hydrolase family protein	1408	64.62	-1.66
Aspergillus fumigatus af293	ref|XP_748286.1	Inulinase	528	64.27	-2.41
Aspergillus fumigatus Z5	gb|KMK58827.1	Inulinase	528	64.01	-2.41
Aspergillus lentulus	dbj|GAQ10219.1	extracellular endo-inulinase inu2	1419	66.46	-2.51
Aspergillus niger	sp|O74641.1|INUA_ASPNG	Extracellular endo-inulinase inuA	516	99.42	-0.77
Aspergillus niger	gb|AAK43726.1	Inulinase	516	0.9864	0.63
Aspergillus niger	gb|AAL34524.1	Endoinulinase	516	0.9845	0.57
Aspergillus niger	gb|AAO18341.1	endoinulinase	516	0.9752	-1.06
Aspergillus niger	sp|O74642.1|INUB_ASPNG	extracellular endo-inulinase inuB	516	0.9826	0.73
Aspergillus niger	gb|AAN64131.1	endo-inulinase	494	0.9752	-1.27
Aspergillus niger ATCC 1015	gb|EHA19510.1	Inulinase	516	0.9864	0.38
Aspergillus niger CBS 513.88`	ref|XP_001394322.1	Inulinase	516	0.9845	0.46
Aspergillus rugulosus	gb|AFT91384.1	EcdF	508	0.7189	-1.63
Aspergillus udagawae	dbj|GAO81637.1	inulinase	1346	61.83	-0.56
Botrytis cinerea B05.10	ref|XP_001545488.1|	hypothetical protein BC1G_16010	484	67.85	-1.9
Botrytis cinerea BcDW1	gb|EMR84492.1	putative inulinase protein	1039	66.87	-2.23
Fusarium oxysporum	gb|EMT72224.1	Inulinase	511	0.6514	-0.91
Fusarium oxysporum	gb|EWZ28230.1	Inulinase	522	0.6514	0.01
Fusarium oxysporum	gb|EXK24008.1	Inulinase	522	0.6461	-0.32
Fusarium oxysporum	gb|EXL54341.1	Inulinase	522	0.6514	-0.07
Fusarium oxysporum	gb|ENH74256.1	Inulinase	474	0.6646	0.42
Fusarium oxysporum f. sp. raphani 54005	gb|EXK77357.1	Inulinase	522	0.6421	-1.74
Fusarium oxysporum f. sp. cubense tropical race 4 54006	gb|EXL91590.1	Inulinase	522	0.6514	-1.42
Fusarium oxysporum f. sp. melonis 26406, f. sp. lycopersici 4287]	gb|EXK27486.1	Inulinase	522	0.6534	-1.24
Fusarium oxysporum f. sp. pisi HDV247, f. sp. raphani 54005]	gb|EXA30199.1	inulinase	522	0.6472	-1.21
Fusarium oxysporum f. sp. vasinfectum 25433	gb|EXM16508.1	Inulinase	522	0.6534	-1.28
Fusarium oxysporum Fo47	gb|EWZ28461.1	Inulinase	522	0.6481	-1.77
Fusarium oxysporum Fo5176	gb|EGU84583.1	hypothetical protein FOXB_04900	522	0.6554	-1.23
Fusarium oxysporum Fo5176	gb|EGU87523.1	hypothetical protein FOXB_01959	522	0.6483	-0.37
Macrophomina phaseolina MS6	gb|EKG19847.1	Glycoside hydrolase family 32	475	66.45	-2.24
Odiodendron maius Zn	gb|KIN00055.1	Carbohydrate biinding module family 38 protein	1402	0.6653	-2.16
Penicillium brasilianum	emb|CEJ59674.1	Putative Glycosyl hydrolase family protein	1419	65.03	-2.32
Penicillium nordicum	gb|KOS48216.1	hypothetical protein ACN38_g807	506	69.86	-2.03
Pseudogymnoascus sp. VKM F-3775	gb|KFY24635.1	hypothetical protein V491_02070	1262	0.6798	-2.4
Pseudogymnoascus sp. VKM F-3775	gb|KFY24613.1	hypothetical protein V491_02082	1435	0.6728	-1.64
Pseudogymnoascus sp. VKM F-4515 (FW-2607)]	gb|KFY54637.1	hypothetical protein V496_07217	1059	0.6687	-2.4
Pseudogymnoascus sp. WSF 3629	gb|OBT39063.1	hypothetical protein VE00_10446	1401	0.6851	-0.03
Pyrenochaeta sp. DS3sAY3a	gb|OAL45715.1	hypothetical protein IQ07DRAFT_575363	522	0.6533	-2.06
Stachbotrys chartarum IBT 40288	gb|KFA77533.1	hypothetical protein S40288_08682	1214	0.66	-2.56
Stachybotrys chartarum IBT 40288	gb|KFA81228.1	hypothetical protein S40288_07884	523	0.6647	-1.66
Stachybotrys chartarum IBT 40288	gb|KFA80736.1	hypothetical protein S40288_10028	1422	0.621	-2.76
Stachybotrys chartarum IBT 40293	gb|KFA50452.1	hypothetical protein S40293_07885	1437	0.6339	-2.28
Stachybotrys chartarum IBT 40293	gb|KFA55717.1	hypothetical protein S40293_09977	1408	0.621	-2.41
Stachybotrys chartarum IBT 7711	gb|KEY73576.1	hypothetical protein S7711_09192	523	0.6686	-1.42
Stachybotrys chartarum IBT 7711	gb|KEY75044.1	hypothetical protein S7711_10080	1430	0.621	-2.55
Stachybotrys chartarum IBT 7711	gb|KEY74659.1	hypothetical protein S7711_08426	1446	0.631	-1.3
Stachybotrys chlorohalonata IBT 40285]	gb|KFA60067.1	hypothetical protein S40285_09153	1359	0.6299	-2.53
Stachybotrys chlorohalonata IBT 40285]	gb|KFA60714.1	hypothetical protein S40285_09225	1422	0.621	-2.29
Talaromyces cellulolyticus	dbj|GAM42285.1	hypothetical protein TCE0_044r16118	1395	68.03	-2.86
Talaromyces cellulolyticus	dbj|GAM42287.1	Inulinase	515	0.7285	-0.76
Talaromyces islandicus	emb|CRG83715.1	hypothetical protein PISL3812_01070	518	69.34	-2.06
Talaromyces purpureogenus	dbj|BAA12320.1	endo-inulinase precursor	515	100	-1.61
Talaromyces stipitatus ATCC 10500	ref|XP_002485684.1	Inulinase, Putative	503	70.78	-1.23
Talaromyces verruculosus	gb|KUL83271.1	hypothetical protein ZTR_09149	515	73.04	-1.99
Talaromyces verruculosus	gb|KUL83293.1	hypothetical protein ZTR_09138	1405	66.67	-2.19
Penicillium subrubscens	OKP12957.1	Extracellular endo-inulinase inu2	506	69.32	0.05
	OKP07876.1	Extracellular endo-inulinase inuA	522	67.95	-0.96
	OKP07872.1	Extracellular endo-inulinase inuB	1638	65.24	-0.5
