# Supplementary material for: In Silico evaluation and identification of fungi capable of producing endo-inulinase enzyme
Source: PLoS One. 2018 Jul 12;13(7):e0200607. doi: 10.1371/journal.pone.0200607 (PMC6042768; doi:10.1371/journal.pone.0200607)
Supplement: S4 Table — (XLSX) [file pone.0200607.s013.xlsx]

## Sheet: Sheet1
				No of amino acid residue distributed in the regions of Ramachandran plot
Organism	Protein Name	Sequence ID	Protein Length	Most Favored	Additional Allowed	Generously Allowed	Disallowed	Glycine	proline	End residues	Total residues in the plot area
Aspergillus ficuum (Reference)	Endoinulinase (Reference)	3SC7	516	368	47	3	2	46	25	2	493
Aspergillus calidoustus	Putative Ecdf	emb|CEL11660.1	506	345	60	4	0	50	30	2	491
Aspergillus calidoustus	Putative Glycosyl hydrolase family protein	emb|CEL10429.1	1424	371	33	3	2	50	30	2	491
Aspergillus fischeri NRRL 181	glycosyl hydrolase family protein	ref|XP_001266517.1	1408	371	34	2	3	46	31	2	489
Aspergillus fumigatus af293	Inulinase	ref|XP_748286.1	528	340	62	5	1	47	30	2	487
Aspergillus fumigatus Z5	Inulinase	gb|KMK58827.1	528	342	62	5	1	47	30	2	489
Aspergillus lentulus	extracellular endo-inulinase inu2	dbj|GAQ10219.1	1419	367	37	3	2	46	34	2	491
Aspergillus niger	Extracellular endo-inulinase inuA	sp|O74641.1|INUA_ASPNG	516	353	62	4	1	46	25	2	493
Aspergillus niger	Inulinase	gb|AAK43726.1	516	366	49	4	2	45	25	2	493
Aspergillus niger	Endoinulinase	gb|AAL34524.1	516	367	49	4	1	45	25	2	493
Aspergillus niger	endoinulinase	gb|AAO18341.1	516	368	48	4	1	45	25	2	493
Aspergillus niger	extracellular endo-inulinase inuB	sp|O74642.1|INUB_ASPNG	516	364	54	4	1	43	25	2	493
Aspergillus niger	endo-inulinase	gb|AAN64131.1	494	366	51	4	1	44	25	2	493
Aspergillus niger ATCC 1015	Inulinase	gb|EHA19510.1	516	366	49	3	1	47	25	2	493
Aspergillus niger CBS 513.88`	Inulinase	ref|XP_001394322.1	516	364	54	4	1	43	25	2	493
Aspergillus rugulosus	EcdF	gb|AFT91384.1	508	341	61	4	2	46	30	2	486
Aspergillus udagawae	inulinase	dbj|GAO81637.1	1346	316	37	5	1	39	27	2	427
Botrytis cinerea B05.10	hypothetical protein BC1G_16010	ref|XP_001545488.1|	484	374	31	2	3	49	28	2	489
Botrytis cinerea BcDW1	putative inulinase protein	gb|EMR84492.1	1039	317	54	3	3	46	26	2	451
Fusarium oxysporum Fo5176	hypothetical protein FOXB_04900	gb|EGU84583.1	522	345	60	4	1	49	30	2	491
Fusarium oxysporum Fo5176	hypothetical protein FOXB_01959	gb|EGU87523.1	522	358	50	5	2	45	27	2	489
Fusarium oxysporum Fo47	inulinase	gb|EWZ28461.1	522	349	60	4	3	48	25	2	491
Fusarium oxysporum FOSC3-a	inulinase	gb|EWY84367.1	522	347	60	4	1	48	29	2	491
Fusarium oxysporum HDV247	inulinase	gb|EXA30199.1	522	346	60	4	1	48	30	2	491
Fusarium oxysporum Vasinectum 25433	inulinase	gb|EXM16508.1	522	344	61	4	1	49	30	2	491
Fusarium oxysporum raphani 54005	inulinase	gb|EXK77357.1	522	348	61	4	3	47	26	2	491
Fusarium oxysporum cubense tropical race 4 54006	inulinase	gb|EXL91590.1	522	346	61	4	1	48	29	2	491
Fusarium oxysporum melonis 26406	inulinase	gb|EXK27486.1	522	346	59	4	1	49	30	2	491
Fusarium oxysporum cubense tropical race 4	inulinase	gb|EMT72224.1	511	364	43	4	1	48	29	2	491
Fusarium oxysporum Fo47	inulinase	gb|EWZ28230.1	522	359	47	5	1	48	29	2	491
Fusarium oxysporum melonis 26406	inulinase	gb|EXK24008.1	522	357	51	4	3	48	26	2	491
Fusarium oxysporum lycopersici 26381	inulinase	gb|EXL54341.1	522	359	45	5	1	49	30	2	491
Fusarium oxysporum cubense tropical race 1	inulinase	gb|ENH74256.1	474	349	42	4	0	49	28	2	474
Macrphomina phaseolina MS6	Glycoside hydrolase family 32	gb|EKG19847.1	475	325	54	4	0	49	28	2	462
Odiodendron maius Zn	Carbohydrate biinding module family 38 protein	gb|KIN00055.1	1402	357	46	4	1	48	29	2	487
Penicillium brasilianum	Putative Glycosyl hydrolase family protein	emb|CEJ59674.1	1419	368	39	3	2	48	27	2	489
Penicillium nordicum	hypothetical protein ACN38_g807	gb|KOS48216.1	506	348	62	7	1	44	27	2	491
Pseudogymnoascus VKMF3775	hypothetical protein V491_02070	gb|KFY24635.1	1262	371	30	2	2	49	28	2	484
Pseudogymnoascus VKMF-4515 (FW-2607)	hypothetical protein V491_02082	gb|KFY24613.1	1435	369	37	3	1	50	27	2	489
Pseudogymnoascus VKMF-3775	hypothetical protein V496_07217	gb|KFY54637.1	1059	369	28	2	1	54	33	2	489
Pseudogymnoascus WSF-3629	hypothetical protein VE00_10446	gb|OBT39063.1	1401	352	44	4	1	54	32	2	489
Pyrenochaeta DS3sAY3a	hypothetical protein IQ07DRAFT_575363	gb|OAL45715.1	522	358	50	5	2	45	27	2	489
Stachybotrys chartarum IBT7711	Hypothetical protein S7711_09192	gb|KEY73576.1	523	341	62	4	2	51	32	2	494
Stachybotrys chartarum IBT40288	hypothetical protein S40288_07884	gb|KFA81228.1	523	343	63	4	2	49	31	2	494
Stachybotrys chartarum IBT40293	hypothetical protein S40293_07885	gb|KFA50452.1	1437	374	35	3	1	46	28	2	489
Stachybotrys chartarum IBT40293	hypothetical protein S40293_09977	gb|KFA55717.1	1408	366	39	1	3	48	33	2	492
Stachybotrys chartarum IBT7711	hypothetical protein S7711_10080	gb|KEY75044.1	1430	367	36	4	2	48	33	2	492
Stachybotrys chartarum IBT40288	hypothetical protein S40288_10028	gb|KFA80736.1	1422	365	39	1	4	48	33	2	492
Stachybotrys chartarum IBT7711	hypothetical protein S7711_08426	gb|KEY74659.1	1446	357	50	6	1	47	29	2	492
Stachybotrys chartarum IBT40288	hypothetical protein S40288_08682	gb|KFA77533.1	1214	251	37	3	1	34	25	1	352
Stachybotrys chlorohalonata IBT40285	hypothetical protein S40285_09153	gb|KFA60067.1	1359	369	38	2	2	48	28	2	489
Stachybotrys chlorohalonata IBT40285	hypothetical protein S40285_09225	gb|KFA60714.1	1422	366	38	2	3	48	33	2	492
Talaromyces cellulolyticus	hypothetical protein TCE0_044r16118	dbj|GAM42285.1	1395	345	31	5	1	48	34	2	466
Talaromyces cellulolyticus	inulinase	dbj|GAM42287.1	515	361	48	6	2	45	28	2	492
Talaromyces islandicus	hypothetical protein PISL3812_01070	emb|CRG83715.1	518	349	61	6	2	44	28	2	492
Talaromyces purpureogenus	endo-inulinase precursor	dbj|BAA12320.1	515	352	62	5	2	43	26	2	492
Talaromyces stipitatus ATCC 10500	inulinase, putative	ref|XP_002485684.1	503	344	59	4	3	42	26	2	480
Talaromyces verruculosus	hypothetical protein ZTR_09149	gb|KUL83271.1	515	350	63	6	1	43	27	2	492
Talaromyces verruculosus	hypothetical protein ZTR_09138	gb|KUL83293.1	1405	360	33	4	1	50	33	2	483
Penicillium subrubscens	Extracellular endo-inulinase inu2	OKP12957.1	506	362	46	4	3	46	29	2	492
	Extracellular endo-inulinase inuA	OKP07876.1	522	357	50	4	3	49	28	2	493
	Extracellular endo-inulinase inuB	OKP07872.1	1638	365	44	5	2	46	25	2	489
