# Supplementary material for: In Silico evaluation and identification of fungi capable of producing endo-inulinase enzyme
Source: PLoS One. 2018 Jul 12;13(7):e0200607. doi: 10.1371/journal.pone.0200607 (PMC6042768; doi:10.1371/journal.pone.0200607)
Supplement: S5 Table — (XLSX) [file pone.0200607.s014.xlsx]

## Sheet: Sheet1
				Amino Acids and Motifs conserved
Organism	No.	Enzyme	Prot Size	Threonine (T)-100	Glycine (G)-196	Valine (V)-234	Aspartic Acid (D)-298	WMNEPNG	PTANVWGN	AVMNSYGSNP	Final Activity Predicted

## Sheet: Sheet2
				Amino Acids and Motifs conserved
Organism	Sequence ID	Enzyme	Protein Length	Threonine (T)-100	Glycine (G)-196	Valine (V)-234	Aspartic Acid (D)-298	WMNEPNG	PTANVWGN	AVMNSYGSNP
Talaromyces verruculosus	gb|KUL83293.1	hypothetical protein ZTR_09138	1405	Conserved	Conserved	Conserved	Conserved	Conserved	PDANVWGD	AVMNSYGTNP
Talaromyces cellulolyticus	dbj|GAM42285.1	hypothetical protein TCE0_044r16118	1395	Conserved	Conserved	Conserved	Conserved	Conserved	PDANVWGD	AVMNSYGANP
Pseudogymnoascus sp. VKM F-3775	gb|KFY24635.1	hypothetical protein V491_02070	1262	Conserved	Conserved	Conserved	Conserved	Conserved	PTGNFWGN	GVMNSYGGNP
Pseudogymnoascus sp. VKM F-4515 (FW-2607)]	gb|KFY54637.1	hypothetical protein V496_07217	1059	Conserved	Conserved	Conserved	Conserved	Conserved	PTGNFWGN	GVMNSYGGHP
Pseudogymnoascus sp. VKM F-3775	gb|KFY24613.1	hypothetical protein V491_02082	1435	Conserved	Conserved	Conserved	Conserved	Conserved	PDGNFWGD	SVMNSYGTNP
Stachybotrys chartarum IBT 40293	gb|KFA50452.1	hypothetical protein S40293_07885	1437	Conserved	Conserved	Conserved	Conserved	Conserved	PTGNFWGN	SVMNSYGGNP
Stachybotrys chartarum IBT 40293	gb|KFA55717.1	hypothetical protein S40293_09977	1408	Conserved	Conserved	Conserved	Conserved	Conserved	PTGNFWGN	SVMNSYGGHP
Stachybotrys chartarum IBT 7711	gb|KEY75044.1	hypothetical protein S7711_10080	1430	Conserved	Conserved	Conserved	Conserved	Conserved	PTGNFWGN	SVMNSYGGHP
Stachybotrys chartarum IBT 40288	gb|KFA80736.1	hypothetical protein S40288_10028	1422	Conserved	Conserved	Conserved	Conserved	Conserved	PTGNFWGN	SVMNSYGGHP
Stachybotrys chlorohalonata IBT 40285]	gb|KFA60067.1	hypothetical protein S40285_09153	1359	Conserved	Conserved	Conserved	Conserved	Conserved	PTGNFWGN	SVMNSYGGNP
Stachybotrys chlorohalonata IBT 40285]	gb|KFA60714.1	hypothetical protein S40285_09225	1422	Conserved	Conserved	Conserved	Conserved	Conserved	PTGNFWGN	SVMNSYGGHP
Pseudogymnoascus sp. WSF 3629	gb|OBT39063.1	hypothetical protein VE00_10446	1401	Conserved	Conserved	Conserved	Conserved	Conserved	PDGNFWGD	SVMNSYGSNP
Stachybotrys chartarum IBT 7711	gb|KEY74659.1	hypothetical protein S7711_08426	1446	Conserved	Conserved	Conserved	Conserved	Conserved	PTGNFWGN	SVMNSYGGNP
Botrytis cinerea B05.10	ref|XP_001545488.1|	hypothetical protein BC1G_16010	484	Conserved	Conserved	Conserved	Conserved	Conserved	PTGNFWGN	AVANSYGTNP
Penicillium nordicum	gb|KOS48216.1	hypothetical protein ACN38_g807	506	Conserved	Conserved	Conserved	Conserved	Conserved	Conserved	SVMNSYGASP
Talaromyces islandicus	emb|CRG83715.1	hypothetical protein PISL3812_01070	518	Conserved	Conserved	Conserved	Conserved	Conserved	PNQNVWGN	AVMNSYGSNP
Talaromyces verruculosus	gb|KUL83271.1	hypothetical protein ZTR_09149	515	Conserved	Conserved	Conserved	Conserved	Conserved	Conserved	Conserved
Stachybotrys chartarum IBT 7711	gb|KEY73576.1	hypothetical protein S7711_09192	523	Conserved	Conserved	Conserved	Conserved	Conserved	PTGNFWGN	AVMNSYGGHP
Stachybotrys chartarum IBT 40288	gb|KFA81228.1	hypothetical protein S40288_07884	523	Conserved	Conserved	Conserved	Conserved	Conserved	PTGNFWSN	AVMNSYGGHP
Fusarium oxysporum Fo5176	gb|EGU84583.1	hypothetical protein FOXB_04900	522	Conserved	Conserved	Conserved	Conserved	Conserved	PTGNFWGN	SVANSYGVDP
Pyrenochaeta sp. DS3sAY3a	gb|OAL45715.1	hypothetical protein IQ07DRAFT_575363	522	Conserved	Conserved	Conserved	Conserved	Conserved	PTGNFWGN	SVMNSYGDKP
Fusarium oxysporum Fo5176	gb|EGU87523.1	hypothetical protein FOXB_01959	522	Conserved	Conserved	Conserved	Conserved	Conserved	PTGNFWGN	SVMNSYGVDP
Stachbotrys chartarum IBT 40288	gb|KFA77533.1	hypothetical protein S40288_08682	1214	Conserved	Conserved	Conserved	Conserved	Conserved	PTGNFWGN	SVMNSYGGNP
Aspergillus calidoustus	emb|CEL10429.1	Putative Glycosyl hydrolase family protein	1424	Conserved	Conserved	Conserved	Conserved	Conserved	PTANFWGN	AVMNSYGGHP
Penicillium brasilianum	emb|CEJ59674.1	Putative Glycosyl hydrolase family protein	1419	Conserved	Conserved	Conserved	Conserved	Conserved	PTGNFWGN	AVMNSYGVNP
Macrophomina phaseolina MS6	gb|EKG19847.1	Glycoside hydrolase family 32	475	Conserved	Conserved	Conserved	Conserved	MNEPNG	PTGNFWGN	SVMNSYGDKP
Aspergillus fischeri NRRL 181	ref|XP_001266517.1	glycosyl hydrolase family protein	1408	Conserved	Conserved	Conserved	Conserved	Conserved	PTGNFWGN	SVMNSYGGNP
Odiodendron maius Zn	gb|KIN00055.1	Carbohydrate biinding module family 38 protein	1402	Conserved	Conserved	Conserved	Conserved	Conserved	PIGNFWGN	AVMNSYGTNP
Aspergillus calidoustus	emb|CEL11660.1	Putative Ecdf	506	Conserved	Conserved	Conserved	Conserved	Conserved	Conserved	Conserved
Aspergillus rugulosus	gb|AFT91384.1	EcdF	508	Conserved	Conserved	Conserved	Conserved	Conserved	Conserved	AISNSYGANP
Talaromyces stipitatus ATCC 10500	ref|XP_002485684.1	Inulinase, Putative	503	Conserved	Conserved	Conserved	Conserved	Conserved	Conserved	Conserved
Botrytis cinerea BcDW1	gb|EMR84492.1	putative inulinase protein	1039	Conserved	Conserved	Conserved	Conserved	Conserved	PTGNFWGN	AVANSYGTNP
Aspergillus fumigatus af293	ref|XP_748286.1	Inulinase	528	Conserved	Conserved	Conserved	Conserved	Conserved	PTGNFWGN	SVGNSYGGNP
Aspergillus fumigatus Z5	gb|KMK58827.1	Inulinase	528	Conserved	Conserved	Conserved	Conserved	Conserved	PTGNFWGN	SVGNSYGGNP
Fusarium oxysporum Fo47	gb|EWZ28461.1	Inulinase	522	Conserved	Conserved	Conserved	Conserved	Conserved	PNGNFWGD	SVMNSYGVDP
Fusarium oxysporum FOSC 3-a]	gb|EWY84367.1	inulinase	522	Conserved	Conserved	Conserved	Conserved	Conserved	PTGNFWGN	SVMNSYGVDP
Fusarium oxysporum f. sp. pisi HDV247, f. sp. raphani 54005]	gb|EXA30199.1	inulinase	522	Conserved	Conserved	Conserved	Conserved	Conserved	PTGNFWGN	SVMNSYGVDP
Fusarium oxysporum f. sp. vasinfectum 25433	gb|EXM16508.1	Inulinase	522	Conserved	Conserved	Conserved	Conserved	Conserved	PTGNFWGN	SVMNSYGVDP
Fusarium oxysporum f. sp. raphani 54005	gb|EXK77357.1	Inulinase	522	Conserved	Conserved	Conserved	Conserved	Conserved	PTGNFWGN	SVMNSYGVDP
Fusarium oxysporum f. sp. cubense tropical race 4 54006	gb|EXL91590.1	Inulinase	522	Conserved	Conserved	Conserved	Conserved	Conserved	PTGNFWGN	SVMNSYGVDP
Fusarium oxysporum f. sp. melonis 26406, f. sp. lycopersici 4287]	gb|EXK27486.1	Inulinase	522	Conserved	Conserved	Conserved	Conserved	Conserved	PTGNFWGN	SVMNSYGVDP
Aspergillus niger ATCC 1015	gb|EHA19510.1	Inulinase	516	Conserved	Conserved	Conserved	Conserved	Conserved	Conserved	Conserved
Aspergillus niger	gb|AAK43726.1	Inulinase	516	Conserved	Conserved	Conserved	Conserved	Conserved	Conserved	Conserved
Aspergillus niger CBS 513.88`	ref|XP_001394322.1	Inulinase	516	Conserved	Conserved	Conserved	Conserved	Conserved	Conserved	Conserved
Talaromyces cellulolyticus	dbj|GAM42287.1	Inulinase	515	Conserved	Conserved	Conserved	Conserved	Conserved	PAANVWGN	Conserved
Fusarium oxysporum	gb|EMT72224.1	Inulinase	511	Conserved	Conserved	Conserved	Conserved	Conserved	PTGNFWGN	SVMNSYGVDP
Fusarium oxysporum	gb|EWZ28230.1	Inulinase	522	Conserved	Conserved	Conserved	Conserved	Conserved	PTGNFWGN	SVMNSYGVDP
Fusarium oxysporum	gb|EXK24008.1	Inulinase	522	Conserved	Conserved	Conserved	Conserved	Conserved	PNGNFWGD	SVMNSYGVDP
Fusarium oxysporum	gb|EXL54341.1	Inulinase	522	Conserved	Conserved	Conserved	Conserved	Conserved	PTGNFWGN	SVMNSYGVDP
Fusarium oxysporum	gb|ENH74256.1	Inulinase	474	Conserved	Conserved	Conserved	Conserved	Conserved	PTGNFWGN	SVMNSYGVDP
Aspergillus udagawae	dbj|GAO81637.1	Inulinase	1346	Conserved	Conserved	Conserved	Conserved	WMNDNG	NOT CONSERVED	SVMNSYGDHP
Talaromyces purpureogenus	dbj|BAA12320.1	endo-inulinase precursor	515	Conserved	Conserved	Conserved	Conserved	Conserved	Conserved	Conserved
Aspergillus niger	gb|AAL34524.1	Endoinulinase	516	Conserved	Conserved	Conserved	Conserved	Conserved	Conserved	Conserved
Aspergillus niger	gb|AAO18341.1	endoinulinase	516	Conserved	Conserved	Conserved	Conserved	Conserved	Conserved	Conserved
Aspergillus niger	gb|AAN64131.1	endo-inulinase	494	Conserved	Conserved	Conserved	Absent	Conserved	Conserved	Conserved
Aspergillus niger	sp|O74641.1|INUA_ASPNG	Extracellular endo-inulinase inuA	516	Conserved	Conserved	Conserved	Conserved	Conserved	Conserved	Conserved
Aspergillus niger	gb|AAN64131.1	extracellular endo-inulinase inuB	516	Conserved	Conserved	Conserved	Conserved	Conserved	Conserved	Conserved
Aspergillus lentulus	dbj|GAQ10219.1	extracellular endo-inulinase inu2	1419	Conserved	Conserved	Conserved	Conserved	Conserved	PTGNFWGN	SVMNSYGSNP
Penicillium subrubscens	OKP12957.1	Extracellular endo-inulinase inu2	506	Conserved	Conserved	Conserved	Conserved	Conserved	Conserved	SVMNSYGASP
	OKP07876.1	Extracellular endo-inulinase inuA	522	Conserved	Conserved	Conserved	Conserved	Conserved	PDGNYWGN	AVMNSYGTNP
	OKP07872.1	Extracellular endo-inulinase inuB	1638	Conserved	Conserved	Conserved	Conserved	Conserved	PTGNFWGN	AVMNSTGGNP
