# Supplementary material for: In Silico evaluation and identification of fungi capable of producing endo-inulinase enzyme
Source: PLoS One. 2018 Jul 12;13(7):e0200607. doi: 10.1371/journal.pone.0200607 (PMC6042768; doi:10.1371/journal.pone.0200607)
Supplement: S6 Table — (XLSX) [file pone.0200607.s015.xlsx]

## Sheet: Sheet1
	Organism	Protein Name	Sequence ID	Protein Length	Substrate	B E Kcal	No: H:H bonds	Interacting AA residues	Corresponding residues identified in the endoinulinase catalytic subsites, conserved motifs or residues, involved in H-bonding with kestopentaose, described earlier [43]
	Aspergillus ficuum	Reference Endo-inulinase	3SC7	516	kestopentaose	1.62	5	GLU97(2); GLN59;GLU43;TYR128
	Aspergillus lentulus	Extracellular endo-inulinase inu2	dbj|GAQ10219.1	1419	kestopentaose	1.63	3	ASN944; PHE968; TRP969	ASN42; VAL66; TRP67
	Aspergillus niger	Extracellular endo-inulinase inuA	sp|O74641.1|INUA_ASPNG	516	kestopentaose	1.78	6	GLU43;THR100 (2);VAL66;ASN 61;GLU97	GLU43;THR100;VAL66;ASN 61;GLU97
	Aspergillus niger	Endoinulinase	gb|AAL34524.1	516	kestopentaose	1.78	5	GLY68; TYR128 (2); GLU43;GLU97	GLY68; TYR128; GLU43;GLU97
	Aspergillus niger	Endoinulinase	gb|AAO18341.1	494	kestopentaose	0.28	3	ASN20;ASN39;ASN288	ASN42; ASN61;ASN310;
	Aspergillus niger ATCC 1015	Endoinulinase	sp|O74642.1|INUB_ASPNG	516	kestopentaose	1.8	4	GLU43(2); GLU233;GLU258	GLU43(2); GLU233;GLU258;
	Aspergillus niger CBS 513.88	Endoinulinase	gb|AAN64131.1	494	kestopentaose	1.07	7	GLY291;ASN288 (2);TYR106 (2);ASN20;GLY46	GLY333;ASN320(2);TYR128;ASN42;GLY68
	Talaromyces purpureogenus	endo-inulinase precursor	dbj|BAA12320.1	515	kestopentaose	1.33	5	VAL66; GLY323; GLU233; ASN42; TYR128	VAL66; GLY323; GLU233; ASN42;TYR128
	Penicillium subrubscens	Extracellular endo-inulinase inu2	OKP12957.1	506	kestopentaose	1.23	5	ASN32;GLU33;GLN49;GLU223;ASN255	ASN42;GLU;43;GLN59; GLU233;ASN265
		Extracellular endo-inulinase inuA	OKP07876.1	522	kestopentaose	-0.81	6	THR106;GLY74;GLU239 (3); ASP182	THR100;GLY68;GLU233(3);ASP176
		Extracellular endo-inulinase inuB	OKP07872.1	1638	kestopentaose	-0.72	6	ASN1165 (2);ASN1299;PHE1189;ASN1388;ARG1298	ASN42;ASP176;VAL;66;ASN265; ARG175
	Aspergillus fumigatus af293	Inulinase	ref|XP_748286.1	528	kestopentaose	0.07	4	GLU56; THR113;ASN278;TYR141	GLU43; THR100;ASN265; TYR128
	Aspergillus fumigatus Z5	Inulinase	gb|KMK58827.1	528	kestopentaose	-0.96	5	GLU56;GLU246;GLN110, ARG188, TYR141	GLU43;GLU233;GLU97, ARG175; TYR128
	Aspergillus niger	Inulinase	gb|EHA19510.1	516	kestopentaose	0.82	5	GLU43 (2);THR100;GLU233;ASN265	GLU43;THR100;GLU233;ASN265
	Aspergillus niger	Inulinase	gb|AAK43726.1	516	kestopentaose	2.44	3	GLU43;ASN265;GLU233	GLU43;ASN265;GLU233
	Aspergillus niger	Inulinase	ref|XP_001394322.1	516	kestopentaose	1.47	8	VAL66 (2);GLN59;GLU43(3);ASN320;ASN61	VAL66;GLN59;GLU43;ASN320;ASN61
	Fusariium oxysporuminu Fo47	Inulinase	gb|EWZ28461.1	522	kestopentaose	2.01	4	GLU51; PHE74; TYR136;GLN67	GLU43; VAL66; TYR128;GLN59
	Fusariium oxysporum FOSC3-a	Inulinase	gb|EWY84367.1	522	kestopentaose	2.37	7	GLN67;TYR136 (2);GLU241 (2) ;GLN143; ARG183;	GLN59; TYR128; GLU233;GLN135; ARG175
	Fusariium oxysporum HDV247	Inulinase	gb|EXA30199.1	522	kestopentaose	-0.74	6	GLU51 (2);GLY76;GLY331;GLN67;ASN328	GLU43;GLY68;GLY323;GLN59;ASN320:
	Fusariium oxysporum Vasinfectum 25433	Inulinase	gb|EXM16508.1	522	kestopentaose	1.22	4	TYR136; GLN67; GLN105 (2)	TYR128; GLN59; GLU97
	Fusariium oxysporum raphani 54005	Inulinase	gb|EXK77357.1	522	kestopentaose	0.87	6	ASP184; ARG183(2); GLU241; GLN67; GLU181	ASP176; ARG175; GLU233; GLN59;GLU173
	Fusariium oxysporum cubense tropical race 4 54006	Inulinase	gb|EXL91590.1	522	kestopentaose	-0.77	10	GLY76(2);TYR136;GLU51(2);GLU241;ASN273;ARG183;ALA265;GLN105	GLY68;TYR128;GLU43;GLU233;ASN265;ARG175;ALA257;GLU97
	Fusariium oxysporum melonis 26406	Inulinase	gb|EXK27486.1	522	kestopentaose	0.02	10	GLY331; ASN50(2); GLY76; ASN273 (3); SER329;ASN69;ASN328	GLY323; ASN42; GLY68; ASN265; ASN42;ASN61;ASN320
	Fusariium oxysporum cubense tropical race 4	Inulinase	gb|EMT72224.1	511	kestopentaose	0.83	5	GLU230 (3); GLU40; PHE63	GLU233; GLU43; VAL66
	Fusariium oxysporum Fo47	Inulinase	gb|EWZ28230.1	522	kestopentaose	1.12	4	PHE74; GLU51 (2); GLN67	VAL66; GLU43;GLN59
	Fusariium oxysporum melonis 26406	Inulinase	gb|EXK24008.1	522	kestopentaose	1.11	6	GLU241;GLN67;GLU51(2);ASN50;ASN69	GLU233; GLN59; GLU43; ASN42; ASN61
	Fusariium oxysporum lycopersici 26381	Inulinase	gb|EXL54341.1	522	kestopentaose	1.47	5	GLY76;ASN69;ASN50 (2);ALA265	GLY68; ASN61;ASN42; ALA257
	Fusariium oxysporum cubense tropical race 1	Inulinase	gb|ENH74256.1	474	kestopentaose	0.36	2	GLY28;GLU3	GLY68;GLU43
	Talaromyces cellulolyticus	Inulinase	dbj|GAM42287.1	515	kestopentaose	2.72	4	GLU233 (2); VAL66; ASP176	GLU233; VAL66;ASP176
	Botrytis cinerea B05.10	Putative Inulinase	gb|EMR84492.1	1039	kestopentaose	2.42	5	GLN582;THR623(2);ASN788;ASN565	GLN59;THR100;ASN265;ASN42
	Talaromyces stipitatus ATCC 10500	inulinase, putative	ref|XP_002484319.1	549	kestopentaose	1.23	5	VAL66; GLU43; GLU70; GLN59; ASN42	VAL66; GLU43; ILE70; GLN59; ASN42
	Aspergillus calidoustus	Putative Ecdf	emb|CEL11660.1	506	kestopentaose	1.6	4	GLY58; GLU33; ILE56;TYR118	GLY68; GLU43; VAL66; TYR128
	Aspergillus rugulosus	EcdF	gb|AFT91384.1	508	kestopentaose	0.5	5	GLN49;GLU33; TYR118; GLU87 (2)	GLN59: GLU43; TYR128; GLU97
	Aspergillus calidoustus	Putative Glycosyl hydrolase family protein	emb|CEL10429.1	1424	kestopentaose	2.14	6	GLU950(2); ASN1172; ASP1083, ARG 1082; GLU1140	GLU43; ASN265; ASP176; ARG175 GLU233
	Aspergillus fischeri NRRL 181	Glycosyl hydrolase family protein	ref|XP_001266517.1	1408	kestopentaose	1.16	5	TYR1021; GLU936; GLN990; TRP960; THR993	TYR128; GLU43; GLU97; TRP67; THR100
	Macrophomina phaseolina MS6	Glycosyl hydrolase family protein	gb|EKG19847.1	475	kestopentaose	1.2	4	ASN2;THR60; ASN225; GLU193	ASN42; THR100; ASN265; GLU233
	Odiodendron maius Zn	carbohydrate-binding module family 38 protein	gb|KIN00055.1	1402	kestopentaose	2.21	5	GLU924(2); GLN940;GLU1114;ASN1146	GLU43; GLN59; GLU233;ASN265
	Penicillium brasilianum	Putative Glycosyl hydrolase family protein	emb|CEJ59674.1	1419	kestopentaose	1.48	6	ARG1079 (4); ASN946;GLN1001	ARG175; ASN42; GLU97
	Botrytis cinerea BcDW1	hypothetical protein BC1G_16010	ref|XP_001545488.1|	484	kestopentaose	1.74	3	GLU201; GLN103; TYR134	GLU233; GLU97; TYR128
	Fusariium oxysporum Fo5176	Hypothetical protein FOXB_04900	gb|EGU84583.1	522	kestopentaose	-0.21	9	TYR136 (3);ASN69;GLU241;ARG183; ASN50;GLY76; GLN105	TYR128;ASN61;GLU233;ARG175;ASN42;GLY68;GLU97
	Fusariium oxysporum Fo5176	Hypothetical protein FOXB_01959	gb|EGU87523.1	522	kestopentaose	0.78	7	GLN105(2);GLU51(3);THR108; GLU241	GLU97; GLU43;THR100;GLU233
	Penicillium nordicum	hypothetical protein ACN38_g807	gb|KOS48216.1	506	kestopentaose	0.74	7	GLN49; THR90; TYR118(2); ARG165; GLU223; SER311	GLN59; THR100; TYR128; ARG175; GLU233; SER321;
	Pseudogymnoascus VKMF3775	hypothetical protein V491_02070	gb|KFY24635.1	1262	kestopentaose	-0.72	6	ASN1012 (3); ASN789; GLU790;GLU980	ASN265; ASN42; GLU43; GLU233
	Pseudogymnoascus VKMF-4515 (FW-2607)	hypothetical protein V496_07217	gb|KFY54637.1	1059	kestopentaose	2.1	7	GLN603; ARG839; SER865(2); GLU777(2);ASN809	GLN59; ARG295; SER321; GLU233; ASN265
	Pseudogymnoascus VKMF-3775	hypothetical protein V491_02082	gb|KFY24613.1	1435	kestopentaose	2.23		ARG1095	ARG175
	Pseudogymnoascus WSF-3629	hypothetical protein VE00_10446	gb|OBT39063.1	1401	kestopentaose	1.31	4	PHE952; ASN1151; GLY954; GLU1119	VAL66; ASN265; GLY68;GLU233
	Pyrenochaeta DS3sAY3a	hypothetical protein IQ07DRAFT_575363	gb|OAL45715.1	522	kestopentaose	0.55	7	GLU50 (2); GLY75; TYR135; ASN49(3);	GLU43; GLY68; TYR128; ASN42
	Talaromyces cellulolyticus	hypothetical protein TCE0_044r16118	dbj|GAM42285.1	1395	kestopentaose	2.6	4	GLU1131; ASN940; ASN1163,THR998	GLU233; ASN42; ASN265; THR100
	Talaromyces islandicus	hypothetical protein PISL3812_01070	emb|CRG83715.1	518	kestopentaose	1.49	7	GLY71 (2); ASN45; GLU73; GLU236; ASN268; ASN323	GLY68; ASN42; ILU70; GLU233; ASN265; ASN320
	Talaromyces verruculosus	hypothetical protein ZTR_09149	gb|KUL83271.1	515	kestopentaose	-0.55	7	ASN320; GLY323; GLU233; ASP298; GLN59; TYR128;ASN265	ASN320; GLY323; GLU233; ASP298; GLN59; TYR128; ASN265
	Talaromyces verruculosus	hypothetical protein ZTR_09138	gb|KUL83293.1	1405	kestopentaose	0.14	9	ARG1087; THR992 (2); GLU1125; ASP1068;GLU935;;ASN934(2);GLY1215	;GLY195; THR100; GLU233; ASP176; GLU43;ASN42;GLY323
	Stachybotrys chartarum IBT7711	hypothetical protein S7711_09192	gb|KEY73576.1	523	kestopentaose	-1.45	10	ARG181; ASP182; THR106 (2); GLU239; GLN103;TYR134;ASN48;GLN65;GLN141;	ARG175; ASP176; THR100; GLU233; GLU97;TYR128;ASN42;GLN59;GLN135
	Stachybotrys chartarum IBT40288	hypothetical protein S40288_07884	gb|KFA81228.1	523	kestopentaose	1.63	2	PHE72;ASN48	VAL66; ASN42
	Stachybotrys chartarum IBT40293	hypothetical protein S40293_07885	gb|KFA50452.1	1437	kestopentaose	1.66	5	ASN956(2); ASN1179; GLN1011;PHE980	;ASN42; ASN265;;GLU97;VAL66
	Stachybotrys chartarum IBT40293	hypothetical protein S40293_09977	gb|KFA55717.1	1408	kestopentaose	-0.37	5	GLU936; ASN935; THR993; GLN990; TYR1021	GLU43; ASN42; THR100; GLU97; TYR128
	Stachybotrys chartarum IBT7711	hypothetical protein S7711_10080	gb|KEY75044.1	1430	kestopentaose	0.4	3	GLU958; GLY983;PHE981	GLU43; GLY68;VAL66
	Stachybotrys chartarum IBT40288	hypothetical protein S40288_10028	gb|KFA80736.1	1422	kestopentaose	-0.66	9	GLU1140(3); GLN966; ASN949;ASN1227;ASN1172;GLU950;GLN1004	GLU233; GLN59; ASN42; ASN320;ASN265;GLU43;GLU97
	Stachybotrys chartarum IBT7711	hypothetical protein S7711_08426	gb|KEY74659.1	1446	kestopentaose	1.85	4	GLU958 (2); GLN974;ASN1180	GLU43; GLN59;ASN265
	Stachybotrys chartarum IBT40288	hypothetical protein S40288_08682	gb|KFA77533.1	1214	kestopentaose	1.48	5	GLU1069 (2); GLU879;;THR936;TYR964	GLU233; GLU43; THR100;TYR128
	Stachybotrys chlorohalonata IBT40285	hypothetical protein S40285_09153	gb|KFA60067.1	1359	kestopentaose	-0.17	7	GLU1077; ASN1164; TYR972; GLN903; GLN941; TRP911 (2)	GLU233; ASN320; TYR128; GLN59; GLU97; TRP67
	Stachybotrys chlorohalonata IBT40285	hypothetical protein S40285_09225	gb|KFA60714.1	1422	kestopentaose	1.62	4	GLU1140; TYR1035;GLN1042;GLN1004	GLU233; TYR128; GLN135;GLU97
